# Supplementary material for: A single chromosome strain of S. cerevisiae exhibits diminished ethanol metabolism and tolerance
Source: BMC Genomics. 2021 Sep 22;22:688. doi: 10.1186/s12864-021-07947-x (PMC8456624; doi:10.1186/s12864-021-07947-x)
Supplement: Supplementary file 2 — Additional file 2. Differential expression of SY14 and BY4742 in the glucose or the ethanol phase of growth. RNAseq comparisons that accompany this report. [file 12864_2021_7947_MOESM2_ESM.xlsx]

## Sheet: Glucose BY4742 vs SY14
genes	BY4742 vs SY14 logFC	FDR
YPL279C	-4.42769	8.48e-33
YIR042C	-3.86947	2.89e-52
YJR161C	-3.21903	2.59e-09
YPL277C	-2.28899	5.6e-14
YJR156C	-2.16115	4.84e-06			This sheet contains RNAseq differential expression data comparing BY4742 (reference) to SY14 (single chromosome) during the glucose phase of a fermentation.
YJL052W	-1.70246	0.000124739
YPR001W	-1.62612	4.03e-06
YPR201W	-1.57171	0.000203634
YOR381W-A	-1.3352	0.231836
YMR206W	-1.28978	0.00899912
YFR012W-A	-1.28776	0.29133
YHL028W	-1.27361	0.0529939
YIL014C-A	-1.24368	0.124688
YFR018C	-1.19575	7.51e-10
YGR144W	-1.15356	0.0993234
YIR030C	-1.14046	0.00213184
YGR228W	-1.11605	0.499402
YHR001W	-1.09043	3.22e-12
YDL021W	-1.076	6.82e-06
YKL031W	-1.06773	0.26294
YBR292C	-1.05697	0.993075
YBL098W	-1.04611	0.000650164
YLR231C	-1.03333	1.4e-09
YBR157C	-1.01118	9.14e-12
YCL027W	-1.01028	8.9e-09
YIR028W	-0.997591	0.288745
YJL038C	-0.99731	0.685291
YNL279W	-0.96248	0.00910249
YBR285W	-0.955518	0.0226619
YFR017C	-0.937449	0.218115
YLR053C	-0.933947	0.370698
YER085C	-0.932431	0.751148
YBR072W	-0.925467	0.0128071
YKL001C	-0.863738	0.00453291
YGR138C	-0.858153	0.022587
YML087C	-0.853627	0.00692636
YOR013W	-0.833163	0.129828
YOR012W	-0.83284	0.164214
YNR044W	-0.831932	0.0874913
YLR136C	-0.827715	0.00268901
YHR092C	-0.816813	0.191733
YIR001C	-0.807654	0.0664857
YHR015W	-0.807077	0.0372473
YBR148W	-0.802573	0.0334064
YFR023W	-0.800101	0.383347
YOR313C	-0.799921	0.132222
YNL065W	-0.789157	5.7e-05
YOR315W	-0.767092	0.0300739
YER188W	-0.766321	0.495431
YGR108W	-0.755808	0.000143384
YMR174C	-0.75226	0.912677
YJL079C	-0.741506	0.778459
YAL037W	-0.733072	0.0165094
YJR025C	-0.71177	0.302461
YKL043W	-0.707484	0.998886
YDL042C	-0.703423	0.000348397
YAL044C	-0.700589	0.111977
YGL081W	-0.689847	0.0148851
YOR177C	-0.674251	0.29431
YML118W	-0.672419	0.555302
YDL127W	-0.66207	0.00263777
YPR007C	-0.655747	0.780382
YER158C	-0.650342	0.00852072
YMR173W	-0.647376	0.460353
YGR122C-A	-0.646871	0.259851
YNL093W	-0.642176	0.418066
YDL130W-A	-0.634864	0.18183
YOR071C	-0.625563	0.00156272
YGL121C	-0.6127	0.0221089
YER011W	-0.611029	0.0694189
YKL107W	-0.609696	0.778293
YFR047C	-0.608746	0.0197932
YMR199W	-0.607296	0.157535
YCR010C	-0.601707	0.998886
YNL289W	-0.60019	0.203906
YIL119C	-0.598872	0.143048
YJL218W	-0.597027	0.286707
YML027W	-0.595659	0.165527
YIL030W-A	-0.592994	0.998886
YIL141W	-0.5926	0.924692
YPL256C	-0.590168	0.207893
YNL015W	-0.579304	0.912677
YGL194C-A	-0.579252	0.952393
YIR032C	-0.575789	0.331
YKR097W	-0.572953	0.847148
YKL198C	-0.571847	0.203906
YOR001W	-0.570994	0.00678296
YNR034W-A	-0.570468	0.463808
YOR382W	-0.569292	0.998886
YOL083W	-0.567448	0.0115248
YBL043W	-0.55404	0.71318
YOR032C	-0.549743	0.653476
YKL066W	-0.549287	0.998886
YBR105C	-0.549082	0.708735
YGL204C	-0.547835	0.164214
YKL202W	-0.543775	0.998886
YOL001W	-0.543081	0.020301
YNL148C	-0.542837	0.998886
YOL003C	-0.541263	0.0226619
YOL077W-A	-0.537773	0.998886
YPR068C	-0.537217	0.0260842
YGR225W	-0.536892	0.463197
YMR081C	-0.535758	0.998886
YBL021C	-0.53486	0.955745
YER058W	-0.53265	0.654775
YHR050W-A	-0.530726	0.998886
YGR059W	-0.529946	0.90387
YDR380W	-0.529905	0.0676981
YDR248C	-0.529306	0.0203058
YJL105W	-0.527871	0.998886
YLR281C	-0.5217	0.998886
YPR015C	-0.521687	0.546884
YGL038C	-0.521078	0.0796811
YMR050C	-0.514699	0.998886
YMR189W	-0.513084	0.808408
YBR050C	-0.512865	0.464508
YHR071C-A	-0.506357	0.998886
YKL044W	-0.505442	0.938627
YJR078W	-0.504303	0.383347
YNR002C	-0.503918	0.654775
YMR280C	-0.50389	0.124688
YCR065W	-0.488979	0.0742627
YKL218C	-0.487228	0.14943
YBR047W	-0.485564	0.938627
YHR137W	-0.481904	0.182552
YFR053C	-0.480952	0.600852
YPR010C-A	-0.476394	0.329866
YER103W	-0.475415	0.100499
YJL217W	-0.47497	0.0874913
YDR461C-A	-0.472768	0.464378
YER044C-A	-0.470939	0.778459
YOR298W	-0.468597	0.936278
YLR089C	-0.467375	0.348622
YMR105C	-0.46244	0.911457
YDR009W	-0.461827	0.504479
YJR094C	-0.459155	0.961779
YBR224W	-0.458745	0.998886
YDR019C	-0.457277	0.620037
YJL158C	-0.456489	0.50996
YKR013W	-0.455468	0.970638
YDR453C	-0.454913	0.499402
YDR317W	-0.453711	0.998886
YDR075W	-0.452485	0.998886
YNL303W	-0.451042	0.998886
YPL233W	-0.450934	0.710135
YOR379C	-0.449925	0.998886
YBR028C	-0.449852	0.383347
YFR054C	-0.44798	0.998886
YFR033C	-0.444742	0.998886
YLR411W	-0.441145	0.533953
YAL060W	-0.440555	0.808792
YNL144C	-0.440076	0.228391
YGR203W	-0.439917	0.808408
YGR249W	-0.438973	0.998886
YOR121C	-0.438898	0.998886
YPL075W	-0.438515	0.463808
YBR184W	-0.438464	0.288745
YHR180W	-0.437386	0.751148
YPL271W	-0.435797	0.157755
YLR081W	-0.432563	0.998886
YKL067W	-0.432241	0.314491
YMR048W	-0.430691	0.605692
YNL052W	-0.429923	0.741029
YNL300W	-0.429445	0.998886
YPL258C	-0.427929	0.100001
YPR099C	-0.424433	0.998886
YGL205W	-0.423795	0.998886
YGR221C	-0.423406	0.998886
YBR066C	-0.422284	0.669913
YDR342C	-0.42083	0.353724
YBL016W	-0.418993	0.698632
YGR205W	-0.418336	0.23797
YKL096W-A	-0.417604	0.715642
YDR451C	-0.415996	0.151965
YHR036W	-0.414622	0.653476
YNR009W	-0.41445	0.970638
YLR070C	-0.413747	0.990854
YKR077W	-0.411686	0.998886
YGR067C	-0.411302	0.776094
YPL186C	-0.410668	0.965462
YBR044C	-0.409326	0.0699011
YPR053C	-0.406853	0.998886
YDL211C	-0.405146	0.654775
YKL042W	-0.404383	0.370964
YOL006C	-0.40307	0.998886
YPL272C	-0.401714	0.29133
YEL041W	-0.399258	0.348622
YPL113C	-0.398626	0.90387
YKR005C	-0.398314	0.708735
YDL215C	-0.394718	0.998886
YDL227C	-0.393587	0.164214
YGR021W	-0.392901	0.998886
YPL163C	-0.392392	0.998886
YDL169C	-0.391466	0.998886
YPL128C	-0.391413	0.938627
YIL136W	-0.391256	0.998886
YHR014W	-0.389956	0.998886
YHL012W	-0.387227	0.998886
YDR320W-B	-0.386956	0.998886
YLR327C	-0.384298	0.998886
YAL055W	-0.383812	0.998886
YEL009C-A	-0.383812	0.998886
YDR527W	-0.382204	0.998886
YKL165C-A	-0.382027	0.998886
YOL024W	-0.380159	0.998886
YOR237W	-0.379909	0.998886
YNL216W	-0.37967	0.301263
YBR195C	-0.378972	0.437498
YDR070C	-0.378871	0.998886
YGL146C	-0.378804	0.578834
YKL201C	-0.378549	0.228391
YBR233W-A	-0.378469	0.998886
YGR014W	-0.377648	0.895111
YOL019W	-0.377405	0.998886
YOL053W	-0.375726	0.998886
YNR020C	-0.375645	0.998886
YPR065W	-0.374718	0.998886
YOR173W	-0.37438	0.463197
YLL041C	-0.371465	0.499402
YKL109W	-0.370967	0.45668
YKL011C	-0.37095	0.348622
YLR080W	-0.370361	0.998886
YJR119C	-0.370246	0.463808
YNL200C	-0.369824	0.918085
YAL034W-A	-0.369115	0.998886
YMR083W	-0.368242	0.998886
YGL229C	-0.367769	0.231836
YCL058C	-0.367001	0.948733
YOR359W	-0.366581	0.998886
YDR534C	-0.365742	0.998886
YHR084W	-0.365499	0.998886
YDR259C	-0.364945	0.998886
YHR178W	-0.364524	0.319036
YLR393W	-0.363326	0.780325
YML131W	-0.3627	0.998886
YGL208W	-0.361913	0.499402
YER159C	-0.359681	0.998886
YGR156W	-0.358978	0.998886
YML030W	-0.358919	0.998886
YOR006C	-0.358228	0.998886
YOR344C	-0.358001	0.383347
YHR116W	-0.357941	0.955527
YOR140W	-0.35667	0.998886
YGR215W	-0.356249	0.998886
YJL104W	-0.355211	0.998886
YHR154W	-0.354153	0.417014
YBR083W	-0.353709	0.998886
YMR210W	-0.3535	0.23533
YGL251C	-0.351725	0.389554
YGR174C	-0.349757	0.998886
YBR240C	-0.349247	0.294657
YPL026C	-0.349134	0.998886
YIL131C	-0.348808	0.904946
YFR036W	-0.347	0.998886
YGR244C	-0.346573	0.980365
YBL038W	-0.345795	0.243697
YBR208C	-0.344943	0.998886
YKR083C	-0.344006	0.998886
YIL162W	-0.343626	0.84993
YIR029W	-0.343451	0.998886
YMR244C-A	-0.343247	0.998886
YML091C	-0.342874	0.805742
YJR048W	-0.342802	0.998886
YGL134W	-0.342438	0.633338
YGL108C	-0.340783	0.998886
YBR297W	-0.340581	0.383347
YER010C	-0.340531	0.998886
YDR406W	-0.340254	0.460353
YPL066W	-0.339861	0.998886
YPL255W	-0.339852	0.998886
YGL089C	-0.339617	0.734085
YDR473C	-0.339446	0.998886
YEL067C	-0.338391	0.998886
YOL071W	-0.337744	0.975915
YDR365W-B	-0.337365	0.998886
YAL032C	-0.337115	0.998886
YCL035C	-0.336604	0.709879
YNL197C	-0.336247	0.998886
YDL003W	-0.336092	0.900265
YGR109C	-0.33596	0.360883
YPL230W	-0.334986	0.998886
YLR211C	-0.33453	0.710135
YMR232W	-0.334437	0.998886
YOR339C	-0.334074	0.998886
YIR027C	-0.333763	0.998886
YOR257W	-0.33333	0.998886
YMR188C	-0.331689	0.998886
YJR151C	-0.330735	0.998886
YOR003W	-0.329784	0.533953
YLR035C	-0.329683	0.998886
YJR148W	-0.329612	0.998886
YNL306W	-0.329249	0.998886
YJL063C	-0.32918	0.998886
YGR044C	-0.327917	0.90387
YFL047W	-0.327724	0.998886
YGL236C	-0.327282	0.654775
YCL042W	-0.326817	0.998886
YDL210W	-0.326704	0.998886
YIL123W	-0.326589	0.998886
YDL107W	-0.326083	0.792955
YDL025C	-0.325685	0.648719
YOR373W	-0.32523	0.998886
YKL171W	-0.32443	0.90387
YBL025W	-0.324407	0.998886
YGR250C	-0.324394	0.463197
YGR076C	-0.324346	0.353724
YCR071C	-0.323658	0.998886
YNL117W	-0.323336	0.998886
YMR027W	-0.323242	0.600852
YBR054W	-0.323014	0.998886
YOR221C	-0.322311	0.348622
YOR343C	-0.322256	0.998886
YBR046C	-0.322177	0.998886
YKL087C	-0.321917	0.799867
YHR176W	-0.32182	0.743109
YEL017W	-0.321614	0.45668
YOR156C	-0.321565	0.998886
YDR178W	-0.321132	0.360883
YJL184W	-0.320233	0.998886
YLR452C	-0.319646	0.495431
YPR006C	-0.318962	0.667643
YOR295W	-0.318404	0.998886
YGL075C	-0.317985	0.76125
YIL011W	-0.317839	0.998886
YKR101W	-0.316991	0.552111
YER161C	-0.316786	0.998886
YOR289W	-0.315541	0.998886
YDR123C	-0.315422	0.998886
YJL185C	-0.31523	0.895111
YOR247W	-0.315128	0.998886
YDR359C	-0.314775	0.998886
YKL112W	-0.314728	0.635462
YBR222C	-0.314449	0.464378
YOR158W	-0.314306	0.348622
YIR023W	-0.313816	0.998886
YFL003C	-0.31341	0.998886
YMR305C	-0.312688	0.938627
YDR277C	-0.312171	0.998886
YMR173W-A	-0.311907	0.998886
YER077C	-0.311668	0.998886
YGR279C	-0.311534	0.998886
YJL077C	-0.31117	0.998886
YGR254W	-0.311149	0.998886
YOL128C	-0.311084	0.998886
YOL007C	-0.310981	0.8013
YOR040W	-0.309547	0.990854
YGR188C	-0.308678	0.998886
YER093C-A	-0.30856	0.961779
YEL012W	-0.308157	0.998886
YIR010W	-0.307841	0.998886
YKL054C	-0.307751	0.998886
YPR013C	-0.307741	0.998886
YPL097W	-0.307256	0.669814
YNL072W	-0.307214	0.998886
YOR180C	-0.306433	0.600852
YDR287W	-0.306401	0.654775
YCR038C	-0.305957	0.998886
YER045C	-0.305629	0.998886
YLR283W	-0.305327	0.817793
YOR066W	-0.305237	0.998886
YBL080C	-0.304534	0.851879
YEL019C	-0.304526	0.998886
YML053C	-0.304277	0.998886
YDR134C	-0.303945	0.998886
YBR233W	-0.303212	0.998886
YLR112W	-0.30258	0.825631
YPL248C	-0.301938	0.998886
YER081W	-0.301622	0.998886
YLR436C	-0.30104	0.464378
YGL082W	-0.3007	0.998886
YDR475C	-0.300603	0.998886
YHR011W	-0.299819	0.998886
YLR373C	-0.299443	0.782663
YBR262C	-0.299263	0.508412
YKL197C	-0.298985	0.998886
YBL059W	-0.298885	0.998886
YNL173C	-0.298286	0.998886
YPL267W	-0.298282	0.463197
YOL110W	-0.297415	0.998886
YOR308C	-0.2972	0.998886
YBR145W	-0.296543	0.998886
YBR169C	-0.296529	0.679569
YOR123C	-0.296367	0.998886
YGL051W	-0.295963	0.998886
YDR270W	-0.295867	0.578834
YFR013W	-0.295702	0.463808
YDL156W	-0.295609	0.912677
YGL035C	-0.294676	0.970638
YLR323C	-0.294508	0.998886
YOL015W	-0.293722	0.998886
YBR152W	-0.293608	0.998886
YDR260C	-0.293067	0.998886
YJL162C	-0.292365	0.669913
YNL128W	-0.29203	0.998886
YDL217C	-0.291977	0.512562
YDR014W	-0.291653	0.998886
YMR076C	-0.291609	0.980365
YIL080W	-0.2916	0.998886
YEL007W	-0.291468	0.998886
YPL072W	-0.291333	0.69375
YNR049C	-0.290787	0.851879
YPR049C	-0.290621	0.654775
YJL157C	-0.290293	0.768598
YLR139C	-0.28977	0.998886
YDR113C	-0.289745	0.998886
YMR058W	-0.289548	0.998886
YOL069W	-0.288988	0.722843
YPR124W	-0.288954	0.998886
YOR011W	-0.288535	0.998886
YOR125C	-0.288263	0.758152
YOL155C	-0.288121	0.998886
YGL066W	-0.287974	0.998886
YAL013W	-0.287727	0.998886
YDR343C	-0.287551	0.998886
YOL009C	-0.287423	0.998886
YOL136C	-0.28639	0.621962
YHR182W	-0.286128	0.998886
YGL216W	-0.285392	0.998886
YOR279C	-0.284873	0.998886
YPL127C	-0.284561	0.708735
YDR448W	-0.284236	0.998886
YOR189W	-0.283877	0.55648
YOR137C	-0.283669	0.533953
YNL057W	-0.282799	0.998886
YAR035W	-0.282688	0.998886
YBR137W	-0.282539	0.998886
YMR016C	-0.282234	0.998886
YLR204W	-0.282174	0.998886
YOL070C	-0.282044	0.998886
YHL047C	-0.281677	0.998886
YNR045W	-0.28098	0.998886
YGL061C	-0.280679	0.998886
YPR152C	-0.280187	0.998886
YMR160W	-0.279529	0.998886
YKL103C	-0.279493	0.998886
YPR191W	-0.279489	0.998886
YNL328C	-0.279297	0.998886
YOR073W	-0.278966	0.998886
YER122C	-0.278917	0.998886
YPR119W	-0.278806	0.80966
YDR516C	-0.277689	0.998391
YBL085W	-0.277087	0.998886
YML120C	-0.27707	0.888536
YGR079W	-0.27628	0.998886
YDR044W	-0.275526	0.680585
YLR238W	-0.275472	0.683038
YDR423C	-0.275426	0.998886
YJL205C	-0.275389	0.998886
YOR110W	-0.275364	0.808408
YMR194C-B	-0.275216	0.998886
YJL045W	-0.274911	0.998886
YGR049W	-0.274096	0.998886
YDR408C	-0.274077	0.947916
YDL209C	-0.273632	0.662686
YDR218C	-0.273561	0.998886
YOR265W	-0.273546	0.998886
YOL054W	-0.273308	0.998886
YMR172W	-0.273019	0.998886
YLL054C	-0.27298	0.830703
YDL049C	-0.272756	0.998886
YMR156C	-0.271816	0.998886
YNL260C	-0.27073	0.998886
YOR080W	-0.270318	0.975915
YDL043C	-0.270028	0.998886
YNL284C-B	-0.269862	0.998886
YNL202W	-0.269806	0.998886
YKR015C	-0.269617	0.998886
YLR042C	-0.269333	0.998886
YPL068C	-0.269095	0.998886
YLR101C	-0.268696	0.998886
YLR284C	-0.268442	0.998886
YHR177W	-0.267446	0.998886
YML128C	-0.267382	0.998886
YGR262C	-0.267144	0.998886
YMR121C	-0.267115	0.998886
YGR256W	-0.266591	0.998886
YOR205C	-0.266564	0.998886
YFR016C	-0.266397	0.998886
YGR179C	-0.266023	0.998886
YGR017W	-0.265598	0.998886
YER179W	-0.265529	0.998886
YNL037C	-0.265462	0.998886
YNL188W	-0.26522	0.782021
YDR170W-A	-0.265131	0.998886
YKL190W	-0.264894	0.998886
YDR022C	-0.264502	0.837083
YKL185W	-0.264206	0.998886
YPL095C	-0.263829	0.998886
YJL118W	-0.263666	0.998886
YJL042W	-0.263654	0.998886
YFR052C-A	-0.26359	0.998886
YDR462W	-0.263514	0.707048
YBR135W	-0.263472	0.998886
YBR019C	-0.26347	0.998886
YOR372C	-0.2632	0.998886
YPR158W-B	-0.262768	0.998886
YGR113W	-0.262065	0.679569
YBR090C	-0.261954	0.998886
YGL249W	-0.261386	0.998886
YDL161W	-0.261004	0.998886
YOL108C	-0.260743	0.998886
YGL237C	-0.260432	0.998886
YDL144C	-0.260418	0.998886
YGL212W	-0.260346	0.949624
YKR020W	-0.26014	0.998886
YBL051C	-0.260067	0.998886
YIL072W	-0.259876	0.998886
YGR140W	-0.259848	0.998886
YJL156C	-0.259195	0.998886
YNL204C	-0.259035	0.998886
YHR132W-A	-0.258885	0.900265
YOR229W	-0.25842	0.998886
YHR056C	-0.258254	0.998886
YJL013C	-0.258097	0.786792
YOR368W	-0.25807	0.998886
YIL130W	-0.258061	0.998886
YOR215C	-0.258019	0.998886
YIL111W	-0.257769	0.998886
YLR294C	-0.257761	0.998886
YBR213W	-0.257693	0.998886
YMR311C	-0.257438	0.998886
YDR043C	-0.256779	0.998886
YBR007C	-0.256576	0.998886
YOL005C	-0.25652	0.998886
YIL120W	-0.255873	0.923319
YKL141W	-0.255017	0.998886
YLR054C	-0.254353	0.998886
YDR529C	-0.25379	0.998886
YLR295C	-0.253173	0.998886
YER112W	-0.253123	0.998886
YKL209C	-0.252655	0.980365
YNL304W	-0.252557	0.948733
YBL052C	-0.252556	0.998886
YAL025C	-0.252003	0.998886
YNL092W	-0.251849	0.998886
YDR389W	-0.251765	0.998886
YIL099W	-0.251762	0.998886
YJR102C	-0.251718	0.998886
YBR241C	-0.251715	0.998886
YJL131C	-0.251269	0.998886
YLL021W	-0.251233	0.998886
YMR043W	-0.250945	0.998886
YDR058C	-0.250751	0.998886
YLR218C	-0.250153	0.955745
YPL253C	-0.250037	0.90387
YER121W	-0.249556	0.998886
YLL022C	-0.249498	0.998886
YMR094W	-0.249402	0.998886
YBL066C	-0.249331	0.998886
YBR122C	-0.249266	0.998886
YIL088C	-0.248811	0.998886
YKL160W	-0.248656	0.998886
YGR129W	-0.248533	0.998886
YER015W	-0.248392	0.895111
YBR275C	-0.248382	0.923319
YNR022C	-0.248373	0.707048
YLL009C	-0.247383	0.998886
YLL019C	-0.247009	0.998886
YOR037W	-0.246705	0.998886
YOR304W	-0.2466	0.998886
YBR279W	-0.246587	0.998886
YOL056W	-0.246442	0.942157
YLR214W	-0.245884	0.998886
YOR280C	-0.24554	0.980365
YPL025C	-0.244979	0.998886
YEL018W	-0.244611	0.998886
YMR274C	-0.244502	0.998886
YNL185C	-0.24449	0.998886
YOR352W	-0.244359	0.912677
YMR287C	-0.243439	0.890806
YCL056C	-0.243384	0.998886
YJR061W	-0.243359	0.998886
YLR425W	-0.243349	0.912677
YNL286W	-0.243108	0.998886
YBR146W	-0.242973	0.998886
YLR122C	-0.242329	0.998886
YKR090W	-0.242164	0.961779
YGR234W	-0.241931	0.998886
YDR228C	-0.241662	0.998886
YDR510W	-0.241597	0.998886
YLR455W	-0.24093	0.998886
YJL090C	-0.240869	0.998886
YLR408C	-0.240565	0.998886
YBL045C	-0.240326	0.998886
YGR032W	-0.24017	0.961779
YGR058W	-0.240059	0.961779
YCL028W	-0.239742	0.998886
YAL054C	-0.23938	0.998886
YOR194C	-0.239367	0.998886
YPL107W	-0.239019	0.998886
YIL092W	-0.238503	0.998886
YHR202W	-0.238309	0.998886
YBR071W	-0.238058	0.998886
YGL242C	-0.237714	0.998886
YGL153W	-0.23723	0.998886
YIL070C	-0.236971	0.998886
YML052W	-0.236817	0.998886
YKL018C-A	-0.236518	0.998886
YDL033C	-0.236291	0.998886
YOR074C	-0.236033	0.998886
YGR169C	-0.235907	0.998886
YCL021W-A	-0.235738	0.998886
YLR326W	-0.235259	0.998886
YLR055C	-0.235071	0.998886
YNL068C	-0.2347	0.998886
YNL031C	-0.234451	0.998886
YFL034W	-0.234439	0.998886
YPL032C	-0.234282	0.998886
YOR203W	-0.233743	0.998886
YGR167W	-0.23361	0.998886
YDR307W	-0.233464	0.998886
YGL230C	-0.233409	0.998886
YPL069C	-0.232902	0.998886
YMR306W	-0.232771	0.998886
YJR004C	-0.232724	0.998886
YML060W	-0.23251	0.998886
YHR135C	-0.232415	0.998886
YJL176C	-0.232334	0.842356
YNL309W	-0.232208	0.998886
YOL017W	-0.231963	0.895111
YPR101W	-0.23181	0.998886
YNL234W	-0.231698	0.998886
YKL129C	-0.231447	0.998886
YDR229W	-0.231259	0.998886
YFL059W	-0.231027	0.998886
YGR121W-A	-0.230364	0.998886
YOR363C	-0.230338	0.949307
YLR132C	-0.22954	0.998886
YGL196W	-0.229474	0.998886
YDR514C	-0.229431	0.998886
YDR486C	-0.229345	0.998886
YDL225W	-0.229285	0.998886
YOR358W	-0.228983	0.998886
YEL024W	-0.228754	0.998886
YLR439W	-0.22875	0.998886
YDR528W	-0.22862	0.998886
YOR144C	-0.228618	0.970638
YPR157W	-0.228515	0.998886
YOR081C	-0.228492	0.998886
YOL031C	-0.228382	0.998886
YGL057C	-0.228177	0.998886
YJL057C	-0.228126	0.970638
YOR077W	-0.227985	0.998886
YOL135C	-0.227946	0.998886
YKL217W	-0.227608	0.998886
YOR098C	-0.227178	0.998886
YDL080C	-0.226914	0.998886
YBL002W	-0.226829	0.998886
YNL146W	-0.226668	0.998886
YHR009C	-0.22652	0.998886
YIR019C	-0.226229	0.998886
YOL144W	-0.226047	0.998886
YOR113W	-0.225849	0.998886
YMR219W	-0.225525	0.998886
YIR007W	-0.22518	0.998886
YBR138C	-0.224936	0.998886
YNL278W	-0.224511	0.998886
YDR499W	-0.224313	0.998886
YML064C	-0.224155	0.998886
YJL049W	-0.224145	0.851879
YOL025W	-0.224006	0.998886
YIL118W	-0.223855	0.998886
YOR104W	-0.223843	0.998886
YER084W	-0.223682	0.998886
YAR008W	-0.223536	0.998886
YDR344C	-0.22337	0.998886
YIL073C	-0.223002	0.998886
YCL026C-B	-0.222951	0.998886
YDR088C	-0.222311	0.998886
YNL217W	-0.222297	0.998886
YDR147W	-0.222271	0.895335
YLR318W	-0.221375	0.998886
YER152C	-0.221122	0.998886
YDR393W	-0.220985	0.998886
YDR468C	-0.220962	0.998886
YMR152W	-0.220429	0.998886
YOL145C	-0.220184	0.998886
YOR239W	-0.220074	0.998886
YER162C	-0.219943	0.998886
YBR268W	-0.219858	0.998886
YER030W	-0.219698	0.998886
YDL205C	-0.219692	0.998886
YBL063W	-0.219631	0.978591
YDR363W-A	-0.219521	0.998886
YDL092W	-0.219418	0.998886
YBR009C	-0.219389	0.998886
YKL148C	-0.219364	0.998886
YPR084W	-0.219327	0.998886
YKL085W	-0.219146	0.998886
YKL092C	-0.218886	0.980365
YCL047C	-0.218802	0.998886
YIR015W	-0.218689	0.998886
YOL112W	-0.218422	0.998886
YPL187W	-0.218306	0.998886
YHR158C	-0.218277	0.998886
YNL054W	-0.218182	0.998886
YHR044C	-0.218085	0.998886
YOR036W	-0.21805	0.998886
YDR480W	-0.217988	0.998886
YOR284W	-0.217983	0.998886
YOR367W	-0.21796	0.949307
YPR066W	-0.217587	0.998886
YML100W	-0.217209	0.998886
YDL178W	-0.216952	0.998886
YPR186C	-0.216907	0.955409
YBR230W-A	-0.216657	0.998886
YKL088W	-0.216553	0.998886
YNL124W	-0.216474	0.998886
YGL203C	-0.21647	0.998886
YOR042W	-0.216443	0.998886
YMR091C	-0.216339	0.998886
YOL111C	-0.216114	0.998886
YDL179W	-0.216021	0.998886
YDR125C	-0.215863	0.998886
YPR121W	-0.215857	0.998886
YCL029C	-0.215825	0.998886
YLR369W	-0.215823	0.970638
YDR030C	-0.21569	0.998886
YLR330W	-0.215502	0.998886
YDR223W	-0.215433	0.998886
YBR049C	-0.215276	0.975915
YPL116W	-0.215206	0.998886
YNL225C	-0.215106	0.998886
YJL043W	-0.214905	0.998886
YOR159C	-0.214904	0.998886
YDR079W	-0.214617	0.980365
YIL149C	-0.214536	0.998886
YDR169C	-0.214486	0.998886
YER130C	-0.214217	0.975915
YBR055C	-0.214181	0.998886
YBR188C	-0.214061	0.998886
YLR399C	-0.214048	0.998886
YPR171W	-0.213901	0.998886
YDR494W	-0.213651	0.998886
YMR195W	-0.21335	0.998886
YLR206W	-0.213274	0.998886
YDL004W	-0.213171	0.998886
YDR532C	-0.212025	0.998886
YKL049C	-0.211715	0.998886
YDR176W	-0.211569	0.998886
YPL140C	-0.211524	0.998886
YER047C	-0.211504	0.998886
YDR309C	-0.211436	0.998886
YIL087C	-0.21132	0.998886
YMR204C	-0.211214	0.998886
YOR383C	-0.210901	0.998886
YMR117C	-0.210717	0.998886
YKL108W	-0.210711	0.998886
YLR407W	-0.210547	0.998886
YOR184W	-0.21044	0.998886
YEL061C	-0.210089	0.998886
YER016W	-0.209975	0.998886
YPL257W	-0.209917	0.998886
YHR201C	-0.20991	0.998886
YNL009W	-0.209598	0.998886
YAL011W	-0.209469	0.998886
YDR310C	-0.209281	0.998886
YDL091C	-0.209276	0.998886
YMR179W	-0.209176	0.998886
YNL176C	-0.209132	0.998886
YDL197C	-0.208964	0.998886
YDR379C-A	-0.208868	0.998886
YNL099C	-0.208702	0.998886
YPR104C	-0.208468	0.998886
YML015C	-0.208252	0.998886
YPR002C-A	-0.208145	0.998886
YLR357W	-0.208132	0.998886
YNL199C	-0.208002	0.998886
YLR182W	-0.208001	0.998886
YOR347C	-0.207625	0.998886
YOL122C	-0.20735	0.998886
YER029C	-0.207082	0.998886
YER123W	-0.20694	0.998886
YDR200C	-0.206935	0.998886
YCR068W	-0.206512	0.998886
YOR097C	-0.206218	0.998886
YFL020C	-0.205911	0.998886
YNL142W	-0.205461	0.998886
YPL268W	-0.205415	0.998886
YLR090W	-0.205215	0.998886
YNL177C	-0.204741	0.998886
YDR121W	-0.204624	0.998886
YOR166C	-0.20462	0.998886
YDL030W	-0.204578	0.998886
YLR292C	-0.204489	0.998886
YNL213C	-0.204406	0.998886
YMR315W	-0.204243	0.998886
YPL172C	-0.203961	0.998886
YPR052C	-0.203784	0.998886
YBR133C	-0.203757	0.998886
YLR165C	-0.203721	0.998886
YDR174W	-0.203712	0.998886
YBR120C	-0.203587	0.998886
YBL103C	-0.203556	0.998886
YOR233W	-0.203397	0.981001
YNL166C	-0.203356	0.998886
YJR100C	-0.202705	0.980365
YOR038C	-0.202636	0.998886
YPR096C	-0.202592	0.998886
YIL093C	-0.202527	0.998886
YGL128C	-0.202437	0.998886
YHL014C	-0.202368	0.998886
YGR084C	-0.202118	0.998886
YIL168W	-0.2021	0.998886
YCR069W	-0.202013	0.998886
YGL210W	-0.201953	0.998886
YHR046C	-0.201927	0.998886
YKL122C	-0.201822	0.998886
YDL086C-A	-0.20155	0.998886
YDR460W	-0.201422	0.998886
YJR099W	-0.201371	0.998886
YDR246W	-0.201333	0.998886
YIL094C	-0.201213	0.998886
YGL079W	-0.201138	0.998886
YNL053W	-0.201091	0.998886
YHL010C	-0.201072	0.998886
YKL086W	-0.201021	0.998886
YKR063C	-0.200814	0.998886
YLR193C	-0.20055	0.998886
YLR368W	-0.200221	0.998886
YDR221W	-0.200065	0.998886
YDR163W	-0.200045	0.998886
YHR035W	-0.199992	0.998886
YNL078W	-0.199873	0.998886
YNL233W	-0.199779	0.998886
YPR141C	-0.199381	0.998886
YDR148C	-0.199368	0.998886
YGL219C	-0.199356	0.998886
YIL140W	-0.198966	0.998886
YKL048C	-0.198829	0.998886
YFR011C	-0.198658	0.998886
YPL215W	-0.198628	0.998886
YNR023W	-0.198426	0.998886
YGL018C	-0.198292	0.998886
YOR025W	-0.19781	0.998886
YGR194C	-0.197794	0.998886
YPL124W	-0.197791	0.998886
YJR013W	-0.197729	0.998886
YKL195W	-0.197532	0.998886
YER170W	-0.197398	0.998886
YPL181W	-0.197038	0.998886
YOL096C	-0.196988	0.998886
YER039C	-0.196984	0.998886
YJL137C	-0.196641	0.998886
YKL121W	-0.19659	0.998886
YCR076C	-0.196559	0.998886
YIL144W	-0.196476	0.998886
YPL170W	-0.196472	0.998886
YHR140W	-0.196414	0.998886
YGL160W	-0.196353	0.998886
YHL006C	-0.196278	0.998886
YJL029C	-0.196212	0.998886
YBR151W	-0.196002	0.998886
YOL116W	-0.19572	0.998886
YOR129C	-0.195511	0.998886
YPR081C	-0.195141	0.998886
YBL029W	-0.194925	0.998886
YDR507C	-0.194603	0.998886
YOL082W	-0.194515	0.998886
YGR222W	-0.19444	0.998886
YLR033W	-0.19412	0.998886
YDR175C	-0.19361	0.998886
YJR125C	-0.193499	0.998886
YDR466W	-0.193399	0.998886
YDL207W	-0.193368	0.998886
YAL047C	-0.193186	0.998886
YJL206C	-0.193164	0.998886
YNR037C	-0.192992	0.998886
YDR068W	-0.192881	0.998886
YPL239W	-0.192689	0.998886
YLR091W	-0.192591	0.998886
YML112W	-0.192582	0.998886
YPL156C	-0.19246	0.998886
YLR103C	-0.192328	0.998886
YDR405W	-0.192204	0.998886
YLR018C	-0.191911	0.998886
YBR172C	-0.191868	0.998886
YIL134W	-0.191511	0.998886
YER092W	-0.191109	0.998886
YAL021C	-0.191006	0.998886
YER087W	-0.190936	0.998886
YBR037C	-0.190744	0.998886
YOR065W	-0.190681	0.998886
YLR151C	-0.190547	0.998886
YOL089C	-0.190234	0.998886
YGR046W	-0.190114	0.998886
YKR023W	-0.189815	0.998886
YIL009C-A	-0.189783	0.998886
YBR128C	-0.189436	0.998886
YAR042W	-0.18914	0.998886
YHR059W	-0.189124	0.998886
YLR424W	-0.189098	0.998886
YHL031C	-0.188858	0.998886
YGR109W-B	-0.188743	0.998886
YGL021W	-0.188454	0.998886
YCR084C	-0.188269	0.998886
YGL083W	-0.188127	0.998886
YFL024C	-0.187721	0.998886
YLL058W	-0.187337	0.998886
YOR111W	-0.187138	0.998886
YER067W	-0.186812	0.998886
YBR129C	-0.186487	0.998886
YLR058C	-0.185971	0.998886
YIL161W	-0.185913	0.998886
YER068W	-0.185586	0.998886
YJL149W	-0.185579	0.998886
YAL027W	-0.18548	0.998886
YOL148C	-0.185322	0.998886
YHL004W	-0.185288	0.998886
YOR020W-A	-0.185247	0.998886
YGR174W-A	-0.184873	0.998886
YBR039W	-0.184735	0.998886
YOL026C	-0.184356	0.998886
YOR163W	-0.18434	0.998886
YHR191C	-0.183958	0.998886
YOR118W	-0.183767	0.998886
YOR070C	-0.183467	0.998886
YBR265W	-0.183301	0.998886
YJL062W-A	-0.183244	0.998886
YDR444W	-0.183197	0.998886
YMR294W	-0.183169	0.998886
YFL023W	-0.183058	0.998886
YOL055C	-0.183032	0.998886
YIL132C	-0.182839	0.998886
YML113W	-0.182776	0.998886
YER182W	-0.182626	0.998886
YNL103W	-0.182577	0.998886
YJL078C	-0.182389	0.998886
YCL061C	-0.18231	0.998886
YIL040W	-0.182275	0.998886
YLR271W	-0.182274	0.998886
YDR240C	-0.182058	0.998886
YIL166C	-0.182022	0.998886
YKL155C	-0.181915	0.998886
YKR098C	-0.181852	0.998886
YML129C	-0.181805	0.998886
YMR003W	-0.181579	0.998886
YOR075W	-0.181163	0.998886
YMR148W	-0.181041	0.998886
YNR052C	-0.180865	0.998886
YLR385C	-0.180798	0.998886
YHR172W	-0.18066	0.998886
YOR002W	-0.18059	0.998886
YKL193C	-0.180508	0.998886
YLR084C	-0.180397	0.998886
YER063W	-0.180355	0.998886
YER151C	-0.180176	0.998886
YJR043C	-0.179981	0.998886
YGL044C	-0.179891	0.998886
YER032W	-0.179876	0.998886
YDR437W	-0.179621	0.998886
YML037C	-0.179613	0.998886
YKL065W-A	-0.179566	0.998886
YOR019W	-0.179565	0.998886
YNL070W	-0.179485	0.998886
YLR289W	-0.179447	0.998886
YDR482C	-0.179364	0.998886
YOR278W	-0.179362	0.998886
YKL138C	-0.179289	0.998886
YPR018W	-0.179263	0.998886
YNL237W	-0.179167	0.998886
YDR402C	-0.178976	0.998886
YKL023C-A	-0.178964	0.998886
YER050C	-0.178804	0.998886
YDL224C	-0.17875	0.998886
YJR155W	-0.178518	0.998886
YBR081C	-0.178323	0.998886
YLR317W	-0.178286	0.998886
YNL243W	-0.177958	0.998886
YIL045W	-0.177886	0.998886
YBL081W	-0.177866	0.998886
YHR103W	-0.177553	0.998886
YPR129W	-0.177542	0.998886
YOR283W	-0.177525	0.998886
YDL181W	-0.177446	0.998886
YLR095C	-0.177099	0.998886
YJL181W	-0.17693	0.998886
YLR345W	-0.176871	0.998886
YOR054C	-0.176861	0.998886
YBR231C	-0.176822	0.998886
YBR244W	-0.176709	0.998886
YFL042C	-0.176625	0.998886
YER038C	-0.176579	0.998886
YNL158W	-0.176523	0.998886
YGL181W	-0.176475	0.998886
YMR137C	-0.176256	0.998886
YOR329C	-0.176027	0.998886
YOL100W	-0.176013	0.998886
YJR118C	-0.176009	0.998886
YPR185W	-0.175956	0.998886
YHR110W	-0.175823	0.998886
YLR403W	-0.175789	0.998886
YDL048C	-0.175775	0.998886
YMR158W	-0.175755	0.998886
YLR263W	-0.175434	0.998886
YLR431C	-0.175411	0.998886
YMR120C	-0.175085	0.998886
YNL081C	-0.17497	0.998886
YMR078C	-0.174918	0.998886
YNL330C	-0.174848	0.998886
YNR011C	-0.174692	0.998886
YER177W	-0.174688	0.998886
YCR046C	-0.174652	0.998886
YMR147W	-0.174552	0.998886
YDR463W	-0.174325	0.998886
YLR376C	-0.174252	0.998886
YPL039W	-0.17403	0.998886
YGL098W	-0.173949	0.998886
YKL068W	-0.1739	0.998886
YPR184W	-0.173407	0.998886
YNL152W	-0.1734	0.998886
YMR098C	-0.173363	0.998886
YDL220C	-0.173267	0.998886
YEL023C	-0.173201	0.998886
YBL029C-A	-0.173113	0.998886
YGR011W	-0.173053	0.998886
YLR258W	-0.172963	0.998886
YGL182C	-0.172951	0.998886
YPR182W	-0.172801	0.998886
YJR154W	-0.172681	0.998886
YGL174W	-0.172616	0.998886
YJL213W	-0.172609	0.998886
YER149C	-0.172554	0.998886
YOL034W	-0.17251	0.998886
YDR159W	-0.172393	0.998886
YOR223W	-0.17237	0.998886
YFR031C	-0.17199	0.998886
YKL189W	-0.171985	0.998886
YPR127W	-0.171917	0.998886
YLR309C	-0.171333	0.998886
YGR251W	-0.171301	0.998886
YGL244W	-0.171298	0.998886
YJR074W	-0.171208	0.998886
YKR006C	-0.171097	0.998886
YOR089C	-0.170903	0.998886
YHR144C	-0.170809	0.998886
YDR348C	-0.170576	0.998886
YOR316C-A	-0.170381	0.998886
YML020W	-0.170302	0.998886
YJL046W	-0.170244	0.998886
YCR079W	-0.170241	0.998886
YLR102C	-0.170131	0.998886
YPL119C	-0.169959	0.998886
YKL091C	-0.169883	0.998886
YLR442C	-0.169769	0.998886
YDR235W	-0.169713	0.998886
YKL172W	-0.169658	0.998886
YNL137C	-0.169641	0.998886
YEL016C	-0.169639	0.998886
YEL020C	-0.169556	0.998886
YMR183C	-0.169424	0.998886
YLR031W	-0.169414	0.998886
YNR029C	-0.169411	0.998886
YGR169C-A	-0.169302	0.998995
YKR061W	-0.169034	0.998886
YPR120C	-0.168883	0.998886
YDR347W	-0.168844	0.998886
YGL052W	-0.168027	0.998886
YJL024C	-0.167825	0.998886
YMR136W	-0.167698	0.998886
YOL132W	-0.167473	0.998886
YAL061W	-0.167438	0.998886
YPL077C	-0.167077	0.998886
YDL076C	-0.167058	0.998886
YOR216C	-0.166998	0.998886
YAL046C	-0.166941	0.998886
YBL008W	-0.166619	0.998886
YDR430C	-0.166547	0.998886
YKL089W	-0.166508	0.998886
YER033C	-0.16633	0.998886
YOR343W-B	-0.166287	0.998886
YJL115W	-0.166284	0.998886
YLR380W	-0.166203	0.998886
YOR008C	-0.166195	0.998886
YKR029C	-0.166128	0.998886
YHR149C	-0.166001	0.998886
YJL092W	-0.165795	0.998886
YLR278C	-0.165784	0.998886
YFR007W	-0.165691	0.998886
YHL019C	-0.165579	0.998886
YPR004C	-0.165521	0.998886
YDL045W-A	-0.165433	0.998886
YGL070C	-0.165325	0.998886
YPL192C	-0.165207	0.999731
YGR015C	-0.165159	0.998886
YLR200W	-0.165108	0.998886
YDL035C	-0.164862	0.998886
YIL138C	-0.164849	0.998886
YMR086W	-0.164756	0.998886
YGR025W	-0.164708	0.998886
YDR244W	-0.164558	0.998886
YOR306C	-0.164524	0.998886
YDR506C	-0.164422	0.998886
YPL046C	-0.164291	0.998886
YJR060W	-0.164135	0.998886
YBR299W	-0.163611	0.998886
YIL154C	-0.163609	0.998886
YCR019W	-0.163514	0.998886
YER119C	-0.163466	0.998886
YPL096W	-0.163188	0.998886
YMR198W	-0.163115	0.998886
YKL032C	-0.163018	0.998886
YOR202W	-0.162925	0.998886
YDR140W	-0.162582	0.998886
YKL079W	-0.162556	0.998886
YLR239C	-0.162465	0.998886
YPL177C	-0.162462	0.998886
YNL168C	-0.162259	0.998886
YGR252W	-0.162126	0.998886
YGR255C	-0.16212	0.998886
YGL110C	-0.161881	0.998886
YDL056W	-0.161695	0.998886
YER088C	-0.161583	0.998886
YLR438W	-0.161398	0.998886
YKL062W	-0.16137	0.998886
YGL183C	-0.161283	0.999731
YPL196W	-0.161223	0.998886
YNL288W	-0.16118	0.998886
YML043C	-0.160941	0.998886
YDR208W	-0.160919	0.998886
YGR248W	-0.16045	0.998886
YJL146W	-0.16035	0.998886
YIL024C	-0.160328	0.998886
YHR008C	-0.160128	0.998886
YAL009W	-0.159884	0.998886
YGR009C	-0.159379	0.998886
YLR404W	-0.159302	0.998886
YEL050C	-0.15929	0.998886
YBL023C	-0.159078	0.998886
YPL139C	-0.159066	0.998886
YDR470C	-0.158825	0.998886
YOR047C	-0.1587	0.998886
YLR392C	-0.158423	0.998886
YMR284W	-0.158312	0.998886
YDR186C	-0.158144	0.998886
YMR044W	-0.158046	0.998886
YPR111W	-0.158043	0.998886
YOL023W	-0.158025	0.998886
YLR195C	-0.157908	0.998886
YHL029C	-0.157733	0.998886
YDL135C	-0.157609	0.998886
YGL193C	-0.157584	0.998886
YPL161C	-0.157536	0.998886
YML059C	-0.1571	0.998886
YDR316W	-0.156999	0.998886
YDR356W	-0.156991	0.998886
YLR265C	-0.156678	0.998886
YDL216C	-0.156587	0.998886
YPL179W	-0.156173	0.998886
YBR267W	-0.156131	0.998886
YBR060C	-0.155945	0.998886
YPL262W	-0.155905	0.998886
YFL010C	-0.155696	0.998886
YLR321C	-0.155687	0.998886
YBL037W	-0.155656	0.998886
YNL215W	-0.155315	0.998886
YKR010C	-0.155157	0.998886
YAR015W	-0.155083	0.998886
YOR191W	-0.155065	0.998886
YML025C	-0.154962	0.998886
YBR016W	-0.154892	0.998886
YIL009W	-0.154683	0.998886
YDR298C	-0.154511	0.998886
YBR291C	-0.154474	0.998886
YLR253W	-0.154449	0.998886
YGR019W	-0.154294	0.998886
YNR040W	-0.154221	0.998886
YGL262W	-0.154054	0.998886
YBR078W	-0.153894	0.998886
YGR042W	-0.153886	0.998886
YOL093W	-0.15378	0.998886
YKL023W	-0.153723	0.998886
YGR212W	-0.153571	0.998886
YDL189W	-0.153542	0.998886
YNL136W	-0.15345	0.998886
YFL046W	-0.153192	0.998886
YPR079W	-0.153171	0.998886
YIL095W	-0.152712	0.998886
YBR131W	-0.152494	0.998886
YFL018C	-0.152224	0.998886
YPL005W	-0.152178	0.998886
YMR087W	-0.152116	0.998886
YHR114W	-0.152021	0.998886
YBR168W	-0.152003	0.998886
YLR300W	-0.151985	0.998886
YDR131C	-0.151973	0.998886
YDR033W	-0.151891	0.998886
YDR063W	-0.151878	0.998886
YDR297W	-0.151826	0.998886
YNL253W	-0.151721	0.998886
YGR260W	-0.151676	0.998886
YDL119C	-0.151371	0.998886
YML021C	-0.151275	0.998886
YBL032W	-0.150736	0.998886
YOR179C	-0.150688	0.998886
YOR249C	-0.150535	0.998886
YMR039C	-0.150238	0.998886
YDR296W	-0.150178	0.998886
YKL106W	-0.150147	0.998886
YBR186W	-0.15004	0.999731
YKL074C	-0.149601	0.998886
YMR130W	-0.149379	0.998886
YPR100W	-0.149352	0.998886
YGR119C	-0.14926	0.998886
YCR025C	-0.14914	0.998886
YOL011W	-0.148972	0.998886
YMR037C	-0.148963	0.998886
YER109C	-0.148959	0.998886
YJL139C	-0.148191	0.998886
YOR232W	-0.148108	0.998886
YLR045C	-0.148106	0.998886
YHR075C	-0.148096	0.998886
YLR134W	-0.148072	0.998886
YGR229C	-0.147776	0.998886
YHR131C	-0.14768	0.998886
YBL006C	-0.147549	0.998886
YKR008W	-0.147451	0.998886
YGR107W	-0.147412	0.999731
YER034W	-0.146887	0.998886
YGL095C	-0.146804	0.998886
YMR307W	-0.146795	0.998886
YBR112C	-0.146464	0.998886
YNR007C	-0.146332	0.998886
YBL091C	-0.14633	0.998886
YJL143W	-0.146276	0.998886
YMR073C	-0.146017	0.998886
YHR091C	-0.146001	0.998886
YBR245C	-0.145884	0.998886
YPL014W	-0.145745	0.998886
YPR135W	-0.145637	0.998886
YAR020C	-0.145599	0.998886
YOR219C	-0.14552	0.998886
YEL022W	-0.145461	0.998886
YMR030W	-0.145376	0.998886
YBR289W	-0.145138	0.998886
YDL070W	-0.145125	0.998886
YBL010C	-0.145043	0.998886
YGL113W	-0.14497	0.998886
YKR082W	-0.144918	0.998886
YMR253C	-0.14476	0.998886
YOR242C	-0.144538	0.998886
YDL013W	-0.144513	0.998886
YLR336C	-0.144449	0.998886
YAL015C	-0.144401	0.998886
YKL025C	-0.144214	0.998886
YHL035C	-0.144201	0.998886
YJL123C	-0.143989	0.998886
YPR067W	-0.14383	0.998886
YJL110C	-0.143773	0.998886
YLR181C	-0.143736	0.998886
YBR110W	-0.143626	0.998886
YDR032C	-0.143408	0.998886
YBR237W	-0.143302	0.998886
YLR040C	-0.143214	0.998886
YLR362W	-0.142839	0.998886
YGL100W	-0.142803	0.998886
YOR060C	-0.142729	0.998886
YJR087W	-0.142618	0.998886
YLR025W	-0.142596	0.998886
YGR056W	-0.142515	0.998886
YKL101W	-0.142365	0.998886
YOR064C	-0.142237	0.998886
YGL049C	-0.142218	0.998886
YPL016W	-0.142165	0.998886
YIL125W	-0.142107	0.998886
YJL180C	-0.14187	0.998886
YPL147W	-0.141865	0.998886
YPR179C	-0.141739	0.998886
YNL190W	-0.141587	0.999731
YNL167C	-0.141473	0.998886
YIL034C	-0.141302	0.998886
YGL050W	-0.141091	0.998886
YBR194W	-0.141072	0.998886
YMR164C	-0.14093	0.998886
YOR301W	-0.140754	0.998886
YJL187C	-0.140613	0.998886
YNL206C	-0.140479	0.998886
YPL076W	-0.140406	0.998886
YKR055W	-0.140398	0.998886
YKL179C	-0.140353	0.998886
YOR384W	-0.140321	0.998886
YDR052C	-0.14029	0.998886
YPR025C	-0.140262	0.998886
YGR280C	-0.1402	0.998886
YNL087W	-0.139974	0.998886
YBR012W-B	-0.139825	0.998886
YOR106W	-0.139745	0.998886
YHL020C	-0.139522	0.998886
YOR165W	-0.139511	0.998886
YHR214C-B	-0.139333	0.998886
YDR191W	-0.139239	0.998886
YGR075C	-0.139087	0.998886
YLR114C	-0.139067	0.998886
YCR024C	-0.138708	0.998886
YPL129W	-0.138646	0.998886
YOR195W	-0.138585	0.998886
YDR381C-A	-0.138561	0.998886
YDL240W	-0.138495	0.998886
YMR265C	-0.138446	0.998886
YER134C	-0.138339	0.998886
YML117W	-0.138338	0.998886
YMR255W	-0.138327	0.998886
YGR041W	-0.138233	0.998886
YLR126C	-0.138152	0.998886
YDR169C-A	-0.137466	0.999731
YBR053C	-0.137463	0.998886
YIL028W	-0.137454	0.998886
YJL112W	-0.137454	0.998886
YFR028C	-0.137315	0.998886
YDR168W	-0.137287	0.998886
YJL068C	-0.137258	0.998886
YCR009C	-0.137132	0.998886
YKL059C	-0.137096	0.998886
YDR145W	-0.137093	0.998886
YDR370C	-0.137076	0.998886
YPR032W	-0.136938	0.998886
YDL001W	-0.136894	0.998886
YBR270C	-0.136673	0.998886
YJL164C	-0.13658	0.998886
YOL102C	-0.136526	0.998886
YGL241W	-0.136416	0.998886
YER120W	-0.136243	0.998886
YLR298C	-0.136182	0.998886
YER104W	-0.136076	0.998886
YDR511W	-0.136007	0.998886
YPL049C	-0.135965	0.998886
YBR239C	-0.135755	0.998886
YLR356W	-0.13568	0.998886
YBR264C	-0.135671	0.998886
YPL065W	-0.135665	0.998886
YCR105W	-0.13558	0.998886
YKL150W	-0.135515	0.998886
YFR040W	-0.135492	0.998886
YGL254W	-0.135401	0.998886
YKR021W	-0.134956	0.998886
YBL054W	-0.134923	0.998886
YIR009W	-0.134702	0.999731
YPR083W	-0.134692	0.998886
YDR219C	-0.134655	0.998886
YIL106W	-0.134614	0.998886
YLR364W	-0.134603	0.998886
YHR119W	-0.13459	0.998886
YCR033W	-0.134554	0.998886
YIL112W	-0.134407	0.998886
YMR310C	-0.134349	0.998886
YOR188W	-0.134331	0.998886
YGL129C	-0.134213	0.998886
YOL052C	-0.13411	0.998886
YNL327W	-0.133699	0.998886
YAL041W	-0.133563	0.998886
YNL153C	-0.133399	0.998886
YDR197W	-0.133376	0.998886
YNL227C	-0.133367	0.998886
YLR410W-B	-0.133363	0.998886
YDL122W	-0.133352	0.998886
YIR002C	-0.133063	0.998886
YLR433C	-0.133041	0.998886
YHR072W	-0.133002	0.998886
YGL220W	-0.1329	0.998886
YNL143C	-0.132832	0.998886
YLR052W	-0.132752	0.998886
YLR272C	-0.132721	0.998886
YGL223C	-0.132601	0.998886
YDR400W	-0.132539	0.998886
YJL140W	-0.132516	0.998886
YIL042C	-0.132188	0.998886
YLL007C	-0.131929	0.998886
YGL164C	-0.131893	0.998886
YNL059C	-0.131868	0.998886
YIL145C	-0.131865	0.998886
YNL100W	-0.131777	0.998886
YNL284C	-0.131728	0.998886
YHR147C	-0.130999	0.998886
YMR240C	-0.130495	0.998886
YGR170W	-0.130473	0.998886
YDR096W	-0.130404	0.998886
YBL100W-B	-0.130384	0.998886
YOR023C	-0.130351	0.998886
YOL117W	-0.130123	0.998886
YAL058W	-0.13011	0.998886
YER098W	-0.129951	0.998886
YPL155C	-0.129883	0.998886
YPR093C	-0.129809	0.999731
YPL194W	-0.12978	0.998886
YNR051C	-0.129622	0.998886
YNL254C	-0.129599	0.998886
YJR012C	-0.129574	0.998886
YKL214C	-0.129498	0.998886
YLR354C	-0.12935	0.998886
YNL082W	-0.129322	0.998886
YEL044W	-0.129157	0.998886
YBR248C	-0.129007	0.998886
YLR205C	-0.12891	0.998886
YML097C	-0.128844	0.998886
YJR122W	-0.128822	0.998886
YDR207C	-0.128655	0.998886
YAL010C	-0.128614	0.998886
YMR193W	-0.128613	0.998886
YOL107W	-0.128324	0.998886
YKL170W	-0.128181	0.998886
YLR314C	-0.128149	0.998886
YML065W	-0.12794	0.998886
YPR172W	-0.127897	0.998886
YGL250W	-0.127865	0.998886
YLR429W	-0.127808	0.998886
YER027C	-0.127717	0.998886
YLR353W	-0.127691	0.998886
YGL107C	-0.127623	0.998886
YMR066W	-0.127499	0.998886
YMR126C	-0.127375	0.998886
YDR138W	-0.127292	0.998886
YDR421W	-0.127282	0.998886
YLR219W	-0.127274	0.998886
YLR319C	-0.127097	0.998886
YPL132W	-0.127083	0.998886
YJR076C	-0.126889	0.998886
YFR026C	-0.126752	0.998886
YMR270C	-0.126698	0.998886
YJL066C	-0.126692	0.998886
YBR111C	-0.126609	0.998886
YCR059C	-0.12595	0.998886
YOL142W	-0.125937	0.998886
YML080W	-0.125856	0.998886
YPL249C	-0.125804	0.998886
YIL061C	-0.125742	0.998886
YKR019C	-0.125643	0.998886
YLR131C	-0.125571	0.998886
YCL024W	-0.125433	0.998886
YOR230W	-0.125345	0.998886
YMR298W	-0.125284	0.998886
YDR524C-B	-0.125241	0.998886
YAL051W	-0.125052	0.998886
YDR130C	-0.12502	0.998886
YCL032W	-0.124969	0.998886
YOL059W	-0.124867	0.998886
YNR054C	-0.12486	0.998886
YOL004W	-0.124755	0.998886
YBR107C	-0.124193	0.998886
YPL118W	-0.124166	0.998886
YGL248W	-0.123813	0.998886
YPR020W	-0.123692	0.998886
YIL126W	-0.123608	0.998886
YDL054C	-0.123599	0.998886
YLR068W	-0.123597	0.998886
YDR464W	-0.123592	0.998886
YHR016C	-0.123591	0.998886
YDR419W	-0.123558	0.998886
YKR075C	-0.123326	0.998886
YKL075C	-0.123208	0.998886
YHL027W	-0.123095	0.998886
YDL195W	-0.12302	0.998886
YER040W	-0.12302	0.998886
YOR164C	-0.122919	0.998886
YLR251W	-0.122895	0.998886
YDL008W	-0.122635	0.998886
YEL068C	-0.12255	0.998886
YMR263W	-0.122368	0.998886
YIL033C	-0.122296	0.998886
YKL215C	-0.122219	0.998886
YNR058W	-0.122196	0.998886
YFR019W	-0.12203	0.998886
YKL105C	-0.121811	0.998886
YMR273C	-0.121715	0.998886
YMR218C	-0.121471	0.998886
YJR089W	-0.121437	0.998886
YHR108W	-0.121409	0.998886
YHR153C	-0.121276	0.999731
YHR207C	-0.121226	0.998886
YDL079C	-0.121057	0.998886
YOR201C	-0.121036	0.998886
YBR227C	-0.121001	0.998886
YNL091W	-0.120866	0.998886
YPR155C	-0.120752	0.998886
YLR390W	-0.120527	0.999731
YDR504C	-0.120469	0.998886
YOR244W	-0.120392	0.998886
YDR390C	-0.12036	0.998886
YKR080W	-0.120334	0.998886
YGR263C	-0.120282	0.998886
YNL299W	-0.120259	0.998886
YMR144W	-0.120184	0.998886
YML077W	-0.120035	0.998886
YPR022C	-0.1199	0.998886
YEL037C	-0.119827	0.998886
YOL012C	-0.119774	0.998886
YMR267W	-0.11955	0.998886
YPR160W	-0.119469	0.998886
YNL131W	-0.119255	0.998886
YML062C	-0.119245	0.998886
YDR495C	-0.119217	0.998886
YDR512C	-0.119115	0.998886
YMR227C	-0.118914	0.998886
YML079W	-0.118863	0.998886
YKL082C	-0.118835	0.999731
YBL086C	-0.118791	0.998886
YOR264W	-0.118667	0.998886
YOR136W	-0.118591	0.998886
YOL038C-A	-0.11859	0.999731
YDR452W	-0.118499	0.998886
YPR029C	-0.118469	0.998886
YDR059C	-0.118411	0.998886
YBR024W	-0.118396	0.998886
YOL088C	-0.118322	0.998886
YPR089W	-0.118291	0.998886
YOL033W	-0.118243	0.998886
YCR054C	-0.118232	0.998886
YDL167C	-0.118152	0.998886
YGL194C	-0.118078	0.998886
YOR084W	-0.118059	0.998886
YLR121C	-0.117754	0.998886
YNL050C	-0.117601	0.998886
YMR277W	-0.117449	0.998886
YOL104C	-0.117429	0.998886
YDR323C	-0.117401	0.998886
YAL048C	-0.117303	0.998886
YNL236W	-0.117136	0.998886
YLR221C	-0.117132	0.998886
YKL050C	-0.117077	0.998886
YIR024C	-0.117055	0.998886
YHR128W	-0.117027	0.998886
YDR034C	-0.116876	0.998886
YAL039C	-0.116844	0.998886
YML029W	-0.116774	0.998886
YGL143C	-0.116725	0.998886
YNL076W	-0.116697	0.998886
YGL093W	-0.11631	0.998886
YLR135W	-0.116307	0.998886
YDR306C	-0.116099	0.998886
YDR273W	-0.115762	0.998886
YPR046W	-0.115692	0.998886
YER100W	-0.115605	0.998886
YBR228W	-0.115316	0.998886
YMR047C	-0.115305	0.998886
YLR019W	-0.115247	0.998886
YLR312W-A	-0.115099	0.998886
YOR213C	-0.115091	0.998886
YBR020W	-0.115026	0.998886
YDR061W	-0.11495	0.998886
YBR200W	-0.114829	0.998886
YLR085C	-0.114765	0.998886
YLR423C	-0.114573	0.998886
YPL204W	-0.114473	0.998886
YDL012C	-0.114329	0.999731
YPR047W	-0.114138	0.998886
YPR054W	-0.114096	0.999731
YJR129C	-0.114092	0.998886
YLR288C	-0.114058	0.998886
YLR304C	-0.113861	0.999731
YOR256C	-0.113848	0.998886
YHR039C	-0.113847	0.998886
YAL008W	-0.113596	0.998886
YFR038W	-0.113506	0.998886
YLR212C	-0.113258	0.998886
YMR234W	-0.113205	0.998886
YLR223C	-0.113071	0.998886
YOL049W	-0.113017	0.998886
YDL203C	-0.112907	0.998886
YER145C	-0.112895	0.998886
YMR031C	-0.112863	0.998886
YNL180C	-0.112795	0.999731
YOR288C	-0.112662	0.998886
YFR029W	-0.112628	0.998886
YEL030W	-0.112615	0.998886
YDR371W	-0.112505	0.998886
YKR086W	-0.112429	0.998886
YGR274C	-0.112418	0.998886
YPR062W	-0.112318	0.999731
YER163C	-0.112215	0.998886
YLR036C	-0.112181	0.998886
YGR074W	-0.112154	0.998886
YPR134W	-0.112141	0.998886
YDR051C	-0.112066	0.998886
YKR007W	-0.111991	0.998886
YER111C	-0.111975	0.998886
YNL125C	-0.111883	0.998886
YNR018W	-0.111853	0.998886
YBR150C	-0.111818	0.998886
YIL157C	-0.11178	0.998886
YBR252W	-0.111738	0.998886
YMR032W	-0.111656	0.998886
YDL053C	-0.111638	0.998886
YPL104W	-0.111559	0.998886
YFR046C	-0.111502	0.998886
YPR151C	-0.11145	0.998886
YGR230W	-0.111316	0.998886
YCL040W	-0.111314	0.998886
YPL269W	-0.111264	0.998886
YHL021C	-0.111125	0.998886
YOR039W	-0.111099	0.998886
YOL066C	-0.110829	0.998886
YBL019W	-0.110712	0.998886
YPR031W	-0.110634	0.998886
YDR105C	-0.110628	0.998886
YKL045W	-0.110376	0.998886
YDR049W	-0.110291	0.998886
YGL023C	-0.110265	0.998886
YHR121W	-0.110202	0.998886
YNL201C	-0.110054	0.998886
YGR275W	-0.110037	0.998886
YJL201W	-0.109931	0.998886
YDL052C	-0.109726	0.998886
YBR141C	-0.109461	0.998886
YJR134C	-0.109453	0.998886
YJL168C	-0.109384	0.998886
YGR098C	-0.109118	0.998886
YBR198C	-0.109072	0.998886
YKL159C	-0.109068	0.998886
YOL051W	-0.108984	0.998886
YBL046W	-0.108926	0.998886
YMR151W	-0.108915	0.999731
YMR272C	-0.108829	0.998886
YKL186C	-0.108818	0.998886
YGL215W	-0.108695	0.998886
YDR132C	-0.108659	0.998886
YGR165W	-0.108612	0.998886
YKL113C	-0.108539	0.998886
YAL030W	-0.108498	0.998886
YGL101W	-0.108287	0.998886
YDR334W	-0.108146	0.998886
YIL010W	-0.108099	0.998886
YLR117C	-0.108015	0.998886
YER008C	-0.108009	0.998886
YJL128C	-0.107997	0.998886
YDR386W	-0.107781	0.998886
YPR181C	-0.107705	0.998886
YJR030C	-0.107679	0.998886
YNL041C	-0.107564	0.998886
YMR251W	-0.107564	0.999731
YMR008C	-0.107518	0.998886
YNL097C	-0.107507	0.998886
YML009C	-0.107496	0.998886
YER139C	-0.107424	0.998886
YDR213W	-0.10736	0.998886
YBR179C	-0.107352	0.998886
YMR252C	-0.107096	0.998886
YLR168C	-0.10709	0.998886
YDR184C	-0.106985	0.998886
YHR184W	-0.106979	0.998886
YDL177C	-0.106701	0.998886
YHL013C	-0.10665	0.998886
YDR383C	-0.106619	0.998886
YOR267C	-0.106574	0.998886
YHR012W	-0.106563	0.998886
YMR075W	-0.106542	0.998886
YPL214C	-0.106537	0.998886
YLR073C	-0.106324	0.999731
YLR173W	-0.106274	0.998886
YJL100W	-0.106265	0.998886
YNL133C	-0.106234	0.998886
YGL045W	-0.106136	0.998886
YCR088W	-0.106037	0.998886
YPL232W	-0.105974	0.998886
YOR330C	-0.105715	0.998886
YOR009W	-0.105691	0.998886
YDR416W	-0.105666	0.998886
YMR190C	-0.105656	0.998886
YOR092W	-0.105648	0.998886
YKL139W	-0.105523	0.998886
YER079W	-0.10539	0.998886
YML055W	-0.105387	0.998886
YLR128W	-0.105136	0.998886
YBL069W	-0.105105	0.998886
YKL183W	-0.105074	0.998886
YNL290W	-0.105056	0.998886
YMR024W	-0.104986	0.998886
YJL074C	-0.104492	0.998886
YER089C	-0.104447	0.998886
YOR017W	-0.104428	0.998886
YOR083W	-0.10437	0.998886
YML046W	-0.104363	0.998886
YDR325W	-0.104352	0.998886
YDR517W	-0.10434	0.998886
YDR183W	-0.104277	0.998886
YMR138W	-0.104108	0.998886
YNR067C	-0.104008	0.998886
YDR280W	-0.103944	0.998886
YGL127C	-0.103941	0.998886
YIL156W	-0.103827	0.998886
YGR047C	-0.103668	0.998886
YDR488C	-0.103607	0.998886
YLR141W	-0.103573	0.998886
YDR057W	-0.103536	0.998886
YGR243W	-0.10346	0.998886
YJL053W	-0.103332	0.998886
YPL064C	-0.103216	0.998886
YML050W	-0.103171	0.998886
YOR138C	-0.103166	0.998886
YKL034W	-0.103147	0.998886
YDR204W	-0.103106	0.998886
YLR077W	-0.103053	0.998886
YBR141W-A	-0.102934	0.999731
YDR143C	-0.102856	0.998886
YBR077C	-0.102807	0.998886
YML115C	-0.102556	0.998886
YGL222C	-0.102436	0.999731
YFR022W	-0.102433	0.998886
YER070W	-0.102235	0.998886
YGR246C	-0.102158	0.998886
YJR080C	-0.102082	0.998886
YMR090W	-0.102032	0.998886
YNL229C	-0.101879	0.998886
YDR379W	-0.10183	0.998886
YDR276C	-0.101755	0.998886
YKR058W	-0.101725	0.998886
YPL098C	-0.101715	0.998886
YGR010W	-0.101647	0.998886
YPL047W	-0.101532	0.998886
YOR056C	-0.10143	0.998886
YHR175W-A	-0.101428	0.999731
YNR028W	-0.101406	0.998886
YMR225C	-0.101219	0.998886
YHR088W	-0.101074	0.999731
YNL161W	-0.101033	0.998886
YDR117C	-0.100983	0.998886
YBR269C	-0.100633	0.998886
YNL126W	-0.100321	0.998886
YNR014W	-0.100243	0.999731
YAR014C	-0.100198	0.998886
YLR011W	-0.10015	0.998886
YDR189W	-0.100118	0.998886
YHR102W	-0.0999381	0.998886
YBL059C-A	-0.0998391	0.998886
YLR312C	-0.0995521	0.998886
YDL206W	-0.0993942	0.998886
YNR036C	-0.0991843	0.998886
YBR119W	-0.0990919	0.998886
YMR077C	-0.0990732	0.998886
YLR191W	-0.098998	0.998886
YOL078W	-0.0989117	0.998886
YKR099W	-0.098871	0.998886
YIL116W	-0.09886	0.998886
YJR042W	-0.0988138	0.998886
YJR034W	-0.0986179	0.998886
YPL074W	-0.0985854	0.998886
YDL139C	-0.0985229	0.998886
YCR006C	-0.0983636	0.998886
YGL190C	-0.0983505	0.998886
YPL138C	-0.0983138	0.998886
YOR181W	-0.0980871	0.999731
YOL149W	-0.0980709	0.998886
YKL084W	-0.0980254	0.998886
YML102W	-0.0980016	0.998886
YDR440W	-0.0979952	0.998886
YDL017W	-0.097934	0.998886
YLR337C	-0.0979015	0.999731
YGL178W	-0.0975614	0.998886
YKL194C	-0.0975235	0.998886
YBL033C	-0.0971068	0.998886
YCL034W	-0.0969897	0.998886
YOR245C	-0.0969813	0.998886
YJR019C	-0.0965962	0.998886
YLR290C	-0.0965618	0.998886
YLL013C	-0.0965576	0.998886
YPR122W	-0.0964711	0.998886
YDR295C	-0.0962919	0.998886
YJL058C	-0.0962139	0.998886
YDR146C	-0.0961987	0.998886
YIL127C	-0.0961932	0.999731
YGR193C	-0.0961869	0.998886
YDR036C	-0.0958591	0.998886
YNL039W	-0.0957247	0.998886
YBR022W	-0.0956272	0.998886
YNL118C	-0.0955107	0.998886
YBL035C	-0.0955086	0.998886
YJL096W	-0.095401	0.998886
YHL034C	-0.0953504	0.998886
YMR112C	-0.0953192	0.998886
YDR210W-B	-0.0953137	0.998886
YLR246W	-0.0953006	0.998886
YER018C	-0.0952829	0.998886
YHR067W	-0.0950976	0.998886
YPL105C	-0.0950906	0.998886
YBR038W	-0.094853	0.998886
YCL044C	-0.0947184	0.999731
YOR334W	-0.0947084	0.998886
YPL040C	-0.0945889	0.998886
YMR101C	-0.0944927	0.999731
YOL065C	-0.0943616	0.998886
YCR047C	-0.0942342	0.999731
YNL270C	-0.0942295	0.998886
YOR196C	-0.0942089	0.998886
YCL039W	-0.094151	0.998886
YFR043C	-0.0940888	0.998886
YPR137W	-0.0939414	0.998886
YER075C	-0.0938855	0.998886
YHR166C	-0.0938304	0.998886
YBR210W	-0.0938167	0.998886
YHL023C	-0.0937642	0.998886
YGR186W	-0.0937253	0.998886
YBR158W	-0.0937209	0.998886
YDL044C	-0.0936117	0.998886
YDR538W	-0.0935918	0.998886
YBR215W	-0.0935173	0.998886
YPL229W	-0.0933105	0.998886
YLR119W	-0.0932041	0.998886
YER114C	-0.0930796	0.998886
YGR039W	-0.0930221	0.999731
YKL130C	-0.0929968	0.998886
YER128W	-0.0929751	0.998886
YMR014W	-0.0929748	0.998886
YDL065C	-0.0928384	0.998886
YOR091W	-0.0927338	0.998886
YKL144C	-0.0926079	0.998886
YBL105C	-0.0924132	0.998886
YKR009C	-0.0922992	0.998886
YHR077C	-0.0922667	0.998886
YOR005C	-0.0921978	0.998886
YPL173W	-0.0921044	0.998886
YML069W	-0.0921017	0.998886
YNL282W	-0.0919859	0.998886
YNL113W	-0.0919187	0.998886
YBR202W	-0.0918584	0.998886
YKR102W	-0.0917634	0.998886
YDR368W	-0.0917507	0.998886
YER002W	-0.091636	0.999731
YMR170C	-0.0916335	0.998886
YIL152W	-0.0915056	0.998886
YBR251W	-0.091476	0.998886
YGR112W	-0.0914357	0.998886
YDR282C	-0.0913809	0.998886
YGR202C	-0.0913106	0.998886
YER087C-B	-0.0912797	0.998886
YOR061W	-0.0912784	0.998886
YDL204W	-0.0911852	0.999731
YDL028C	-0.0910972	0.998886
YER106W	-0.0910167	0.999731
YDR027C	-0.0908456	0.998886
YLR023C	-0.0905246	0.998886
YHR113W	-0.0904874	0.998886
YDR254W	-0.0903159	0.998886
YML014W	-0.0903032	0.998886
YPR055W	-0.0900248	0.998886
YOR336W	-0.0899732	0.998886
YNR033W	-0.0897995	0.998886
YCR004C	-0.089772	0.998886
YOR342C	-0.08962	0.999731
YPL029W	-0.0895367	0.998886
YPL158C	-0.0895257	0.998886
YDL221W	-0.0894154	0.999731
YPL103C	-0.0894066	0.998886
YNL251C	-0.0892193	0.998886
YBR171W	-0.0891968	0.998886
YDR312W	-0.0891406	0.998886
YJR021C	-0.089093	0.998886
YIL098C	-0.089068	0.998886
YPL055C	-0.0889102	0.999731
YPR045C	-0.0888742	0.998886
YDR026C	-0.0888446	0.998886
YMR181C	-0.088773	0.998886
YMR297W	-0.0886881	0.998886
YOL018C	-0.0886502	0.998886
YKL007W	-0.0886436	0.998886
YJR058C	-0.0886284	0.998886
YGR073C	-0.0885612	0.998886
YLR006C	-0.0883358	0.998886
YOR217W	-0.0880578	0.998886
YKR078W	-0.0879516	0.998886
YOR324C	-0.0879064	0.998886
YML114C	-0.0877296	0.999731
YDL155W	-0.0877179	0.998886
YDR363W	-0.0876877	0.998886
YNL042W	-0.0874463	0.999731
YNL295W	-0.087332	0.998886
YOR209C	-0.0872871	0.998886
YML006C	-0.0871462	0.998886
YNL079C	-0.0870689	0.998886
YIL063C	-0.0870602	0.998886
YDR231C	-0.0870355	0.998886
YMR293C	-0.0868127	0.998886
YKR037C	-0.0866327	0.998886
YMR028W	-0.0864573	0.998886
YMR216C	-0.0864126	0.998886
YGL086W	-0.0863504	0.998886
YKL204W	-0.0861773	0.998886
YHR037W	-0.0861283	0.998886
YOR275C	-0.0861034	0.998886
YLR437C	-0.0860961	0.999731
YJL020C	-0.0858448	0.998886
YDR322W	-0.0856863	0.998886
YKL149C	-0.0856033	0.998886
YHR146W	-0.0854227	0.998886
YDR346C	-0.085352	0.998886
YFR020W	-0.0852826	0.998886
YNL267W	-0.0852545	0.998886
YML098W	-0.0852281	0.999731
YPL254W	-0.0850753	0.998886
YPL083C	-0.0848999	0.998886
YBR260C	-0.0847796	0.998886
YEL053C	-0.084719	0.998886
YNL026W	-0.0847	0.998886
YDR097C	-0.0845848	0.998886
YBR211C	-0.0845844	0.998886
YLR335W	-0.0845489	0.998886
YCR091W	-0.0842097	0.998886
YLR147C	-0.0841013	0.999731
YPL056C	-0.0839253	0.999731
YBR230C	-0.0838195	0.998886
YLR446W	-0.0837397	0.998886
YMR276W	-0.0836096	0.998886
YPR098C	-0.0834234	0.998886
YPR175W	-0.0833731	0.998886
YKL012W	-0.0832763	0.998886
YGR101W	-0.0830863	0.998886
YNL157W	-0.0828599	0.998886
YNL258C	-0.0826972	0.998886
YOR076C	-0.0826631	0.998886
YHR168W	-0.0825263	0.998886
YOR078W	-0.0824732	0.998886
YER147C	-0.0824589	0.998886
YGR150C	-0.0823303	0.998886
YHR161C	-0.0822931	0.998886
YMR109W	-0.082293	0.998886
YLL031C	-0.0822355	0.998886
YLR220W	-0.0822233	0.999731
YKL138C-A	-0.082186	0.998886
YPL099C	-0.0821826	0.998886
YDR137W	-0.0820888	0.998886
YPR072W	-0.081961	0.998886
YMR177W	-0.0819429	0.998886
YGL060W	-0.0819289	0.998886
YDL045C	-0.081848	0.998886
YOR131C	-0.0817979	0.998886
YOL048C	-0.0817796	0.998886
YJR053W	-0.0816963	0.998886
YBL089W	-0.0816601	0.998886
YDL194W	-0.0816467	0.998886
YDL202W	-0.0816334	0.998886
YNL154C	-0.0816094	0.998886
YJR112W	-0.0815181	0.998886
YBR261C	-0.081511	0.998886
YMR026C	-0.0814334	0.998886
YNL311C	-0.0814188	0.998886
YNL272C	-0.0814016	0.998886
YER129W	-0.0813342	0.998886
YMR070W	-0.08123	0.999731
YBR123C	-0.0811907	0.998886
YPL206C	-0.0811183	0.998886
YLR086W	-0.0809318	0.998886
YML093W	-0.0806463	0.998886
YHR127W	-0.0804932	0.998886
YNL043C	-0.0804681	0.999731
YGL200C	-0.0803905	0.998886
YPL141C	-0.0801606	0.998886
YMR285C	-0.079799	0.998886
YMR020W	-0.0797927	0.998886
YPR190C	-0.0797888	0.998886
YIL158W	-0.0797503	0.998886
YLR299W	-0.0797246	0.998886
YNL263C	-0.0796875	0.998886
YIL105C	-0.079663	0.998886
YER038W-A	-0.0796576	0.999862
YIL035C	-0.0796369	0.998886
YJL103C	-0.0795683	0.998886
YHR047C	-0.0794451	0.998886
YBR258C	-0.0793762	0.999731
YIL056W	-0.07931	0.998886
YDR195W	-0.079186	0.998886
YDR520C	-0.079066	0.998886
YNL181W	-0.079039	0.998886
YOR318C	-0.078866	0.998886
YLR383W	-0.0787794	0.998886
YER164W	-0.0787669	0.998886
YMR025W	-0.0787105	0.999731
YOR018W	-0.0786997	0.998886
YLR401C	-0.0786446	0.998886
YDR425W	-0.0785583	0.998886
YFL021W	-0.0782609	0.999731
YBR278W	-0.0781394	0.998886
YER148W	-0.0781175	0.998886
YDR266C	-0.078106	0.998886
YDR357C	-0.0781028	0.998886
YIL139C	-0.0780325	0.998886
YLR395C	-0.0778467	0.998886
YBR088C	-0.0778272	0.999731
YKL016C	-0.0777194	0.998886
YDR303C	-0.0776943	0.998886
YJL147C	-0.0776901	0.998886
YDR014W-A	-0.0776509	0.999731
YBR217W	-0.0775695	0.998886
YDR153C	-0.0775579	0.998886
YLR361C-A	-0.0774297	0.999731
YLL032C	-0.0772	0.998886
YGR208W	-0.0771568	0.999731
YOR228C	-0.0769752	0.999731
YDR479C	-0.0769696	0.998886
YDL046W	-0.0766386	0.998886
YKL151C	-0.0765689	0.999731
YGR199W	-0.0764887	0.998886
YPR051W	-0.0762382	0.998886
YLR079W	-0.0757708	0.998886
YOL027C	-0.0754026	0.998886
YOL002C	-0.0753418	0.999731
YOR155C	-0.0751468	0.998886
YML048W	-0.0750984	0.998886
YLL010C	-0.0750403	0.998886
YDR420W	-0.0748792	0.998886
YAL063C-A	-0.0748442	1
YLL008W	-0.0747306	0.998886
YKL063C	-0.0746977	0.998886
[truncated: 3,862 more rows]

## Sheet: Ethanol BY4742 vs SY14
genes	logFC BY4742 vs SY14	FDR
YPR001W	-5.35155	1.8473e-243
YPL277C	-2.91883	3.88486e-54
YCL064C	-2.10039	1.33482e-57
YPR201W	-2.01856	1.71914e-14
YCR005C	-2.01235	8.80586e-46			This sheet contains RNAseq differential expression data comparing BY4742 (reference) to SY14 (single chromosome) during the later stages of fermentation when glucose is depleted and ethanol is the most abundant carbon source.
YGR087C	-1.97514	4.41242e-38
YMR251W	-1.94863	1.6107e-43
YJR156C	-1.88727	1.09339e-21
YOR100C	-1.8695	4.48941e-72
YCR010C	-1.83707	2.91413e-33
YCL048W-A	-1.82152	6.94458e-47
YIR042C	-1.78566	1.6915e-57
YDL218W	-1.74046	5.93771e-18
YJR155W	-1.66773	4.04156e-43
YFL011W	-1.63404	4.31129e-13
YAR035W	-1.61393	1.06492e-16
YLR142W	-1.58828	8.10841e-45
YHR139C	-1.5713	1.07574e-19
YAL062W	-1.50377	2.31586e-22
YPR192W	-1.4803	1.75901e-22
YJR148W	-1.47379	2.21895e-27
YGL262W	-1.42845	1.71736e-23
YML042W	-1.39387	4.19165e-30
YPR002W	-1.37686	4.15882e-32
YAL054C	-1.36906	2.09304e-14
YER024W	-1.35969	7.14534e-21
YER106W	-1.35775	0.000673976
YDR384C	-1.35045	2.83723e-14
YKR034W	-1.32674	5.01461e-13
YBL048W	-1.24308	0.0322775
YJL038C	-1.24028	9.32398e-05
YKL198C	-1.23856	1.0274e-33
YDR218C	-1.2327	2.61129e-09
YKL050C	-1.20652	1.11942e-20
YAL063C-A	-1.20487	0.0175835
YBR040W	-1.18089	7.21149e-09
YHR022C	-1.1677	2.94488e-11
YOR186W	-1.16495	7.66117e-19
YKL107W	-1.15047	7.74533e-19
YEL071W	-1.14362	1.03362e-40
YMR101C	-1.13768	0.000272544
YFR023W	-1.13015	1.02402e-06
YLR053C	-1.11989	2.3095e-11
YDL085W	-1.11774	8.27502e-19
YOR237W	-1.11563	7.02404e-07
YPR127W	-1.11562	1.42307e-15
YNL318C	-1.11418	0.000547716
YDR461W	-1.10188	2.28509e-05
YNL117W	-1.08959	5.7048e-17
YML047C	-1.07496	7.92447e-05
YNR002C	-1.0677	5.40192e-15
YPR006C	-1.06439	1.92477e-25
YPR145C-A	-1.06328	1.51343e-07
YDR281C	-1.06111	6.07526e-05
YPR194C	-1.05635	2.92557e-13
YDR453C	-1.04817	6.01602e-19
YNL014W	-1.04275	4.93027e-18
YMR169C	-1.04176	1.38788e-07
YCR021C	-1.0372	5.94391e-12
YHR001W	-1.03652	6.93666e-40
YJL133C-A	-1.03221	2.31854e-19
YER085C	-1.03097	0.025336
YGR201C	-1.03038	6.54294e-11
YMR195W	-1.01374	5.51498e-31
YEL057C	-1.01132	2.70186e-08
YBL075C	-1.00369	8.45909e-09
YGL205W	-1.00151	1.3222e-14
YKR093W	-0.999538	8.43977e-17
YKL187C	-0.996538	5.55806e-14
YDR344C	-0.995362	0.0391374
YEL030W	-0.985096	3.91743e-17
YCL058C	-0.98379	0.191208
YPL223C	-0.982734	6.9585e-08
YCR095W-A	-0.980665	0.0239723
YMR107W	-0.976288	5.68816e-14
YLR307C-A	-0.976223	2.96943e-15
YBR157C	-0.963473	1.4086e-17
YBR050C	-0.961431	2.74603e-26
YKL151C	-0.961049	2.92557e-13
YML131W	-0.956188	2.77244e-16
YOR177C	-0.953836	9.56511e-18
YLL017W	-0.952962	1.31513e-05
YMR118C	-0.951612	1.87739e-12
YOL126C	-0.949326	5.67302e-12
YPL265W	-0.944755	4.35231e-13
YNL269W	-0.938843	0.016632
YPL036W	-0.936844	1.17341e-11
YGR236C	-0.936288	9.05022e-08
YDR223W	-0.925003	2.27226e-17
YLL020C	-0.913413	0.158452
YLR213C	-0.90741	7.23221e-13
YFR018C	-0.900866	3.30347e-14
YLR346C	-0.900095	2.59127e-11
YIL050W	-0.896949	6.13823e-28
YGR225W	-0.894672	3.22819e-13
YLR267W	-0.893285	2.92475e-15
YNL196C	-0.892992	6.81179e-06
YMR175W-A	-0.892528	0.0115965
YPL119C-A	-0.891057	0.0241737
YPR151C	-0.887833	3.26391e-22
YLR205C	-0.881188	2.51603e-13
YER175W-A	-0.880385	0.0102518
YBR076W	-0.879351	1.41217e-05
YDR504C	-0.878518	0.118913
YMR017W	-0.872754	5.22155e-10
YKR039W	-0.872374	6.60813e-11
YER119C-A	-0.871927	0.0534349
YLR331C	-0.863927	0.0126959
YKL001C	-0.858711	1.68328e-10
YMR303C	-0.83444	0.00179327
YOL085C	-0.83341	0.043345
YLR070C	-0.828584	8.83396e-12
YDR317W	-0.826365	0.000112271
YGR018C	-0.824221	0.121339
YIL045W	-0.813345	7.88945e-11
YJL089W	-0.809231	0.00127405
YMR170C	-0.800457	1.82938e-09
YDL114W	-0.793564	0.0197815
YER065C	-0.790892	7.27913e-06
YDL215C	-0.788606	2.24378e-10
YGR256W	-0.784984	4.29658e-08
YBR018C	-0.784366	1.96677e-10
YPR150W	-0.776749	0.0175719
YIL160C	-0.772674	7.85967e-12
YJL043W	-0.771126	0.00238
YDR256C	-0.769508	3.36845e-10
YLR152C	-0.768851	5.34895e-19
YLR164W	-0.767034	9.88555e-10
YCR101C	-0.763827	0.00234838
YER028C	-0.763774	7.37378e-08
YIL166C	-0.762282	2.65314e-22
YNR070W	-0.761021	3.27012e-08
YOR348C	-0.748309	0.001514
YML054C	-0.747024	2.60166e-08
YGR059W	-0.744225	4.452e-05
YBR054W	-0.742297	1.84275e-07
YNL195C	-0.739935	2.79479e-05
YKR009C	-0.733966	5.86041e-09
YOR019W	-0.732402	4.09222e-09
YLR284C	-0.73126	2.83766e-14
YMR244W	-0.727946	0.0396193
YPR007C	-0.726553	5.49688e-13
YBR117C	-0.725816	6.53436e-05
YER068C-A	-0.721824	0.0391374
YDL223C	-0.717373	3.25288e-05
YOR315W	-0.717217	1.3668e-11
YNL093W	-0.717181	2.14172e-05
YEL059W	-0.710653	0.0903088
YDR273W	-0.709598	7.12859e-11
YOL131W	-0.703891	0.0757624
YGL032C	-0.701975	0.025344
YGL055W	-0.701217	4.32162e-08
YDR042C	-0.69865	0.0338207
YPL130W	-0.697395	0.00214617
YOR192C	-0.694899	1.01071e-14
YPR138C	-0.694827	6.77228e-10
YLR348C	-0.690197	5.00365e-07
YOR120W	-0.689592	8.43273e-07
YGR260W	-0.679846	1.22008e-05
YDR262W	-0.677416	1.35621e-10
YMR096W	-0.676274	6.35443e-10
YHR096C	-0.674669	3.1936e-05
YGL182C	-0.673932	0.185693
YOL132W	-0.673194	0.00945153
YNL009W	-0.669156	6.37715e-15
YOR306C	-0.666482	3.02204e-05
YAR030C	-0.664875	0.0950937
YER084W	-0.663216	0.000332459
YOR298W	-0.660941	0.0393081
YER015W	-0.66087	1.39075e-10
YOR364W	-0.658296	0.106271
YNL194C	-0.657858	1.1669e-05
YGL183C	-0.652259	0.0510056
YGR121C	-0.650499	1.44943e-06
YBR242W	-0.649963	1.99294e-05
YKL136W	-0.649365	0.337278
YHR050W-A	-0.649303	0.302279
YDL182W	-0.648724	0.000427795
YDL222C	-0.648236	0.000152341
YKL217W	-0.646576	2.64934e-05
YOR339C	-0.644646	0.127247
YJL045W	-0.642926	3.1936e-05
YKL115C	-0.641647	0.18432
YHR106W	-0.641195	1.34737e-10
YMR271C	-0.640498	1.49229e-10
YER103W	-0.63987	5.15243e-06
YGR043C	-0.637369	1.44465e-05
YFR017C	-0.633919	2.59301e-07
YPL222W	-0.633885	1.57502e-05
YER053C-A	-0.63359	3.51099e-06
YPR193C	-0.632773	1.58033e-06
YHR160C	-0.632109	7.71069e-07
YMR034C	-0.630939	2.59301e-07
YDL204W	-0.629832	0.000109353
YDL214C	-0.627396	8.92286e-10
YKR077W	-0.624861	1.04347e-07
YBR116C	-0.624213	0.0110199
YOR328W	-0.623724	9.42209e-07
YHR177W	-0.619553	0.0173331
YGL249W	-0.617584	0.00576031
YDL169C	-0.616241	4.0478e-08
YBR019C	-0.615455	0.00294826
YBR045C	-0.615333	4.12445e-13
YDR034W-B	-0.614665	0.0091625
YLR030W	-0.613617	1.49732e-09
YNR034W-A	-0.608465	4.16068e-05
YOR161C	-0.607071	0.000267958
YBR047W	-0.60597	1.41806e-13
YBR285W	-0.604588	2.77188e-11
YDR380W	-0.604081	1.84007e-06
YMR090W	-0.600253	0.00010429
YER138W-A	-0.598966	0.259425
YPR172W	-0.596087	9.52057e-07
YKL066W	-0.587969	0.337568
YGR088W	-0.58789	0.00133519
YGL165C	-0.587674	0.139048
YML007C-A	-0.58582	0.171911
YFL019C	-0.583845	0.172287
YPR128C	-0.583502	1.04208e-07
YOR180C	-0.580783	1.63768e-07
YLL016W	-0.576161	0.00126955
YEL020C	-0.57422	1.55218e-08
YOR289W	-0.574088	5.13766e-06
YKL086W	-0.566455	1.11543e-05
YBR280C	-0.565763	7.21149e-09
YER037W	-0.564252	1.99294e-05
YMR105C	-0.561916	0.000311656
YGR154C	-0.561904	3.35466e-05
YPL147W	-0.5576	9.46776e-08
YOL125W	-0.556727	4.0478e-08
YLR153C	-0.55536	0.00445831
YJL052W	-0.552689	0.0391006
YDL049C	-0.549911	3.55564e-06
YER179W	-0.549459	0.000302161
YOR032C	-0.548661	0.00281716
YPL054W	-0.545446	2.1258e-06
YBL015W	-0.543317	0.00417234
YBR006W	-0.541613	5.19574e-09
YMR085W	-0.541444	6.69137e-06
YPR054W	-0.541083	0.142677
YJR149W	-0.538907	1.13739e-10
YNL270C	-0.538633	1.53341e-05
YDR018C	-0.536527	2.86058e-05
YPR035W	-0.536469	0.00053314
YNL145W	-0.535225	0.262692
YBR046C	-0.534064	8.52227e-07
YBR128C	-0.533359	0.00756624
YGR248W	-0.533328	0.000321169
YCL048W	-0.532491	0.0175613
YBR169C	-0.529968	4.35397e-05
YIL083C	-0.529831	3.31474e-07
YBR241C	-0.527014	0.0028275
YNL200C	-0.526043	4.22555e-06
YEL067C	-0.525021	0.00742638
YKL188C	-0.524461	1.25993e-07
YML003W	-0.522085	0.00513807
YFL003C	-0.517822	0.00782179
YJR095W	-0.517588	2.04563e-05
YBR222C	-0.517268	0.000175814
YNL144C	-0.516041	6.26116e-07
YKR076W	-0.514882	8.97643e-05
YPR053C	-0.514226	0.00453911
YIL057C	-0.513295	0.0141057
YOR230W	-0.510587	0.0136066
YNL180C	-0.510135	0.00106745
YOR215C	-0.509326	0.000560602
YJR096W	-0.508237	0.00244893
YBL100C	-0.50662	0.274654
YOL024W	-0.506402	0.193768
YLR031W	-0.505846	0.000204495
YDR014W-A	-0.50546	0.0482138
YNL104C	-0.503871	0.0205277
YPL119C	-0.502818	7.58548e-07
YNL204C	-0.501513	0.00764643
YFL012W	-0.499204	0.223946
YPL177C	-0.498582	4.94287e-08
YER101C	-0.496999	4.80122e-08
YGL196W	-0.495611	4.5529e-07
YDR433W	-0.495025	0.402975
YGR039W	-0.494277	0.331625
YML004C	-0.49393	0.000434124
YMR084W	-0.492454	9.98714e-05
YDR169C-A	-0.490791	0.345975
YJR036C	-0.490648	0.00133519
YDL199C	-0.49061	1.37781e-05
YPR049C	-0.48927	1.15789e-05
YHR140W	-0.488039	0.000112678
YER011W	-0.486521	0.0268015
YOL147C	-0.485449	0.00507005
YJL163C	-0.483195	0.000250592
YAL034C	-0.481813	3.74421e-05
YMR110C	-0.480489	0.000111184
YLR329W	-0.479807	0.230144
YMR174C	-0.478664	0.0058645
YJL206C	-0.478175	8.4765e-07
YGL158W	-0.476834	0.230861
YOR214C	-0.476137	0.297747
YER079W	-0.475269	5.997e-07
YDR070C	-0.474117	0.00415549
YIR001C	-0.473487	1.55164e-06
YNL303W	-0.472353	0.157565
YGL156W	-0.470898	0.000248079
YEL019C	-0.470786	2.34673e-05
YBR026C	-0.470247	0.000108079
YGL081W	-0.4675	0.00022765
YJL144W	-0.467027	0.000524659
YPL092W	-0.464368	2.1167e-06
YER121W	-0.461879	1.73056e-06
YER088C-A	-0.461806	0.109446
YKL163W	-0.459551	0.030411
YDR008C	-0.459494	0.224967
YGR032W	-0.459133	0.000297195
YIL051C	-0.458415	0.0034409
YMR284W	-0.458226	0.0133821
YER158W-A	-0.45812	0.365778
YNL179C	-0.45769	0.0177303
YER188W	-0.455639	0.0125083
YMR232W	-0.454153	0.0758858
YNL202W	-0.452413	0.000325253
YOL084W	-0.451626	0.00801236
YLR080W	-0.45159	3.87412e-08
YCR068W	-0.44976	6.10499e-05
YGL059W	-0.449691	1.26826e-05
YER096W	-0.449218	2.41462e-07
YPL017C	-0.446434	0.00022765
YGR044C	-0.446419	1.92088e-05
YIL146C	-0.444423	1.9713e-06
YKL065W-A	-0.444201	0.00380905
YOR071C	-0.444122	1.34828e-05
YLR296W	-0.443226	0.291365
YMR206W	-0.442049	0.00016746
YML075C	-0.441844	1.29153e-06
YDR003W-A	-0.438264	0.0535885
YDR123C	-0.437597	3.15785e-05
YDR119W-A	-0.436686	0.000460437
YPR121W	-0.436679	5.62705e-05
YML118W	-0.436634	0.00251491
YMR119W-A	-0.435615	0.450526
YBR148W	-0.435484	0.0712871
YPL162C	-0.434962	0.000120438
YOR242C	-0.432978	0.299235
YMR175W	-0.432551	0.0205934
YLR254C	-0.431405	0.0008298
YOL083W	-0.431247	1.47599e-05
SRG1	-0.430436	0.0104375
YDR030C	-0.430073	0.000345004
YCL063W	-0.429836	0.000100913
YPR036W-A	-0.429562	0.00144491
YGR052W	-0.428248	9.22014e-05
YCR099C	-0.427919	0.0390693
YHR037W	-0.427437	7.31816e-05
YOR173W	-0.427369	0.0038607
YDR133C	-0.42724	0.28984
YNL077W	-0.421937	3.55564e-06
YKL076C	-0.421706	0.358443
YMR194C-A	-0.420848	0.416924
YDR216W	-0.419874	0.000374885
YER039C	-0.419296	0.00741927
YDL043C	-0.418747	4.65338e-05
YLR219W	-0.418699	0.000332459
YEL029C	-0.417729	2.88229e-06
YCR100C	-0.414639	0.00945453
YKL197C	-0.414177	2.21088e-06
YPR025C	-0.413063	0.0237692
YIL101C	-0.41183	0.00252834
YML128C	-0.40988	0.0169972
YLR211C	-0.409636	0.0590614
YIL037C	-0.40904	0.0418304
YGL033W	-0.408953	0.20496
YHR184W	-0.40859	0.0192841
YDR461C-A	-0.408492	0.00220357
YPR195C	-0.407024	0.481948
YPL186C	-0.40578	0.00831757
YGR067C	-0.404568	0.000861511
YGL180W	-0.404307	0.00305729
YOL119C	-0.403864	7.31816e-05
YBR147W	-0.403293	1.40636e-05
YIL136W	-0.402759	0.0102518
YOR003W	-0.402143	1.81377e-05
YLR312C	-0.401913	0.000199921
YBL049W	-0.401188	0.000784235
YLL025W	-0.400205	0.0564526
YFR012W	-0.400177	0.428075
YPL268W	-0.399896	0.000723823
YHR075C	-0.399708	0.000988007
YHL012W	-0.399395	0.0291995
YMR086W	-0.398592	0.000171254
YMR173W-A	-0.398554	0.0218514
YLR054C	-0.398425	0.0371242
YDR371W	-0.398199	0.0580729
YKR046C	-0.394026	0.00128567
YFR006W	-0.393157	1.65811e-05
YPL230W	-0.390668	0.00576031
YKR049C	-0.389912	0.0132037
YLR323C	-0.38826	0.0208251
YDR036C	-0.387699	5.72581e-05
YLR307W	-0.387103	0.000546417
YLR149C	-0.38653	0.000828093
YMR181C	-0.385986	0.0189934
YDR505C	-0.385224	0.000546585
YLR136C	-0.384742	0.0380823
YOR349W	-0.384731	8.19328e-05
YJL161W	-0.383627	0.00874834
YML035C	-0.383331	8.92766e-05
YIL087C	-0.382813	0.00363852
YPL247C	-0.382806	0.000932842
YLL046C	-0.382284	0.181458
YDR275W	-0.382166	0.00133519
YLR290C	-0.381723	0.0291995
YPR003C	-0.381229	0.000101824
YLR231C	-0.381172	3.02204e-05
YLR163C	-0.380675	1.18668e-05
YDR014W	-0.380288	0.0410876
YNL173C	-0.378394	0.00120038
YLR108C	-0.377594	0.139106
YLR318W	-0.377568	0.0161136
YIL071C	-0.3769	0.0443133
YNL115C	-0.376404	0.00477503
YPL193W	-0.375786	0.0210166
YOR258W	-0.375561	0.00841574
YAL037W	-0.374597	0.0729709
YKL031W	-0.372506	0.189008
YMR114C	-0.372073	0.0332681
YJR025C	-0.372016	0.00010429
YDL227C	-0.371818	0.0980444
YOR148C	-0.369219	0.000640528
YGL062W	-0.368214	0.0289644
YCR095C	-0.367161	0.192213
YIR027C	-0.366633	0.254434
YMR173W	-0.365893	0.00507396
YPR015C	-0.364072	0.000842752
YMR159C	-0.36393	0.0121191
YLR273C	-0.362158	0.000326053
YOR347C	-0.361909	0.000633689
YBL067C	-0.361857	0.00173506
YPR149W	-0.360829	0.100061
YCR024C-B	-0.358583	0.168481
YMR189W	-0.358009	0.0109862
YLR265C	-0.35744	0.136671
YKL026C	-0.356955	0.00757952
YHR097C	-0.356193	0.0228818
YDR125C	-0.355595	0.0101545
YMR250W	-0.355057	0.032992
YJR115W	-0.354967	0.124157
YGR174W-A	-0.354948	0.41209
YJL016W	-0.354766	0.00618773
YFL021W	-0.354502	0.000117349
YMR030W	-0.354184	0.0015943
YKR005C	-0.353899	0.0109494
YLR423C	-0.353876	0.0124787
YER075C	-0.35379	0.00228467
YMR053C	-0.353609	0.00297834
YKR050W	-0.353495	0.000366732
YKR101W	-0.353412	0.0140886
YOL091W	-0.353058	0.256522
YLR101C	-0.352864	0.518375
YLR173W	-0.352308	0.000470924
YGR146C	-0.351974	0.013015
YGR108W	-0.351398	2.56336e-05
YNL314W	-0.351311	0.00157999
YMR041C	-0.349833	0.000655595
YOR084W	-0.349156	0.0723818
YJR039W	-0.347612	0.000319862
YHR015W	-0.347326	0.138641
YER045C	-0.347222	0.00430699
YOR186C-A	-0.347132	0.549682
YHR081W	-0.345765	0.0256084
YBR072W	-0.345568	0.0877493
YIL113W	-0.34544	0.0267714
YPL161C	-0.344652	0.00357927
YOL025W	-0.342866	0.000773941
YNR034W	-0.342853	0.000462815
YOR346W	-0.34285	0.00219366
YGL117W	-0.342667	0.00804651
YJR094C	-0.342662	0.164124
YHR176W	-0.342362	0.00280796
YIL055C	-0.342241	9.83143e-05
YBR225W	-0.341959	0.0301015
YNR050C	-0.341906	0.0239074
YOR036W	-0.341406	0.00159409
YGR025W	-0.341306	0.599338
YDL149W	-0.340835	0.000753926
YER162C	-0.339664	0.00402549
YMR258C	-0.338697	0.00144217
YMR095C	-0.338415	0.0574473
YHR138C	-0.338063	0.0235796
YFR016C	-0.337834	0.0203001
YOR034C	-0.337822	0.000254041
YER080W	-0.337247	0.00250225
YEL049W	-0.336533	0.115387
YGL227W	-0.336416	0.00255579
YOL071W	-0.336258	0.00414009
YMR016C	-0.33508	0.00115104
YDL139C	-0.334792	0.0142035
YGL096W	-0.334771	0.00747613
YHR007C-A	-0.333873	0.551442
YBR068C	-0.333824	0.0113018
YLL056C	-0.33282	0.0395915
YEL028W	-0.332714	0.0453848
YMR045C	-0.33231	0.181458
YOL058W	-0.331943	0.072532
YPL055C	-0.331889	0.0016723
YDL020C	-0.331814	0.0245546
YBR012W-B	-0.331675	0.160787
YLR431C	-0.331546	0.00250281
YMR304W	-0.331426	0.00296044
YNL007C	-0.331258	0.0471375
YOL054W	-0.330941	0.00638919
YLR041W	-0.330385	0.474603
YIL056W	-0.330366	0.000677467
YHR047C	-0.330224	0.00522747
YOL019W	-0.33011	0.000461354
YDL239C	-0.330109	0.0904337
YBL054W	-0.328939	0.00945453
YDL124W	-0.328658	0.0202579
YJL164C	-0.328175	0.0160841
YHR071C-A	-0.327955	0.592642
YGR286C	-0.327645	0.00454284
YNR007C	-0.327473	0.00337451
YOR040W	-0.327292	0.000706996
YNR060W	-0.327054	0.0688167
YPR140W	-0.326744	0.000436016
YHR150W	-0.325852	0.000542982
YLR119W	-0.325594	0.0590614
YJL100W	-0.325344	0.000165857
YGL248W	-0.32525	0.00234292
YBR168W	-0.323489	0.0688167
YDR055W	-0.323237	0.0130546
YLR433C	-0.323208	0.00347225
YHR105W	-0.323006	0.00400166
YNR001C	-0.322673	0.0259639
YER145C-A	-0.32232	0.469583
YGL237C	-0.322294	0.000577324
YOR101W	-0.322249	0.0213087
YJR008W	-0.322108	0.0301015
YDL210W	-0.321876	0.25841
YIL092W	-0.321727	0.0138726
YJR061W	-0.321438	0.000726993
YNL134C	-0.32141	0.0439326
YER173W	-0.319807	0.00372233
YCR011C	-0.319667	0.00302817
YLR352W	-0.319144	0.0014896
YDR076W	-0.319018	0.0213087
YJL217W	-0.319007	0.189069
YBR094W	-0.318523	0.000453352
YDR533C	-0.317979	0.0382495
YDR169C	-0.31789	0.000988007
YGR130C	-0.317684	0.0193476
YPL166W	-0.317331	0.0399966
YBR230C	-0.317119	0.124482
YBR083W	-0.316545	0.0016723
YNR044W	-0.316349	0.00100348
YLR251W	-0.316156	0.00144217
YKL209C	-0.31606	0.00245726
YNL276C	-0.315472	0.344672
YER067C-A	-0.315285	0.621641
YDL076C	-0.314919	0.00712509
YDL115C	-0.314763	0.0758858
YMR201C	-0.314166	0.00387751
YDL057W	-0.313375	0.0138241
YOR313C	-0.311314	0.0401715
YHL042W	-0.311196	0.296167
YPL203W	-0.311076	0.00447682
YJL185C	-0.311056	0.0121165
YLR089C	-0.311029	0.00978211
YMR040W	-0.31072	0.00984566
YIL132C	-0.310539	0.132067
YNL128W	-0.31031	0.108875
YHR214C-B	-0.309537	0.331734
YOR193W	-0.309374	0.0634777
YLR343W	-0.309135	0.129643
YPR030W	-0.309131	0.0232445
YIL097W	-0.309126	0.0371242
YBR027C	-0.308637	0.540016
YMR147W	-0.308487	0.0227551
YIL107C	-0.308407	0.00612242
YPR145W	-0.307343	0.0448666
YDR118W	-0.307338	0.12096
YPL123C	-0.307242	0.00250281
YOL052C-A	-0.307221	0.267304
YBR056W	-0.307103	0.0374592
YLR392C	-0.306943	0.0026135
YBR250W	-0.306471	0.0934506
YML100W	-0.306439	0.0453196
YNL086W	-0.306168	0.0281567
YDL174C	-0.306133	0.0861414
YBR212W	-0.305683	0.0110301
YBR215W	-0.305573	0.0710736
YHR124W	-0.305483	0.0603088
YBR126C	-0.305466	0.114365
YMR048W	-0.305299	0.0054273
YAL051W	-0.304489	0.00394509
YBR186W	-0.304427	0.289683
YLR118C	-0.303677	0.00087495
YGR144W	-0.30313	0.205068
YCR038C	-0.302944	0.017372
YLR271W	-0.302843	0.0255053
YMR311C	-0.30266	0.0961021
YOR221C	-0.302612	0.00127962
YIL014C-A	-0.302139	0.167667
YLL026W	-0.301754	0.0485742
YMR194C-B	-0.300993	0.175593
YOR163W	-0.300969	0.00438688
YDR229W	-0.300903	0.00599249
YNL250W	-0.30073	0.103883
YKR073C	-0.300159	0.652747
YJR138W	-0.299783	0.0211072
YOL070C	-0.299725	0.000389602
YNL239W	-0.299553	0.135976
YMR160W	-0.299414	0.0368207
YCR069W	-0.299355	0.0169296
YPL170W	-0.299123	0.0210249
YOR001W	-0.298821	0.00121106
YDR022C	-0.298666	0.00349012
YIL155C	-0.297462	0.0829727
YOL110W	-0.296712	0.108358
YMR196W	-0.295884	0.025336
YOR154W	-0.295756	0.029088
YCR106W	-0.2954	0.016622
YKL168C	-0.295348	0.00337451
YCL039W	-0.295273	0.00117206
YOR363C	-0.295095	0.00569483
YOR245C	-0.294494	0.0151334
YLR082C	-0.294344	0.00757952
YNL107W	-0.294162	0.0301015
YDR077W	-0.294123	0.0727967
YDR228C	-0.293988	0.0266256
YER020W	-0.293557	0.0707905
YNR064C	-0.293313	0.265054
YDR473C	-0.292883	0.0930101
YLR345W	-0.292739	0.0416466
YGR060W	-0.292288	0.109325
YLR356W	-0.292133	0.00254981
YNL092W	-0.291507	0.0209174
YGR023W	-0.291333	0.0127928
YDL087C	-0.291286	0.0137832
YLR309C	-0.291134	0.128224
YIL119C	-0.291096	0.315277
YPR158W	-0.289743	0.0793748
YDR389W	-0.289718	0.0046374
YGR143W	-0.289599	0.018837
YNL098C	-0.289577	0.0330386
YCL012C	-0.288992	0.014743
YER139C	-0.288865	0.0249277
YPR065W	-0.287262	0.080001
YJR104C	-0.286832	0.341518
YOR184W	-0.286629	0.0327954
YIL017C	-0.286233	0.00180282
YPL069C	-0.285838	0.119878
YLR004C	-0.285583	0.128735
YPL076W	-0.284849	0.128911
YDR401W	-0.284653	0.456624
YKL095W	-0.284373	0.0344316
YDR040C	-0.284348	0.0595981
YGR122W	-0.284009	0.0091678
YLR275W	-0.283168	0.268727
YBL098W	-0.283083	0.0380823
YEL011W	-0.282789	0.108875
YPL004C	-0.282543	0.0458451
YDL179W	-0.282276	0.0167072
YPL201C	-0.28214	0.00278945
YGL160W	-0.281861	0.0065697
YGR239C	-0.281777	0.0135042
YGL184C	-0.280431	0.00732259
YBL005W-B	-0.280326	0.19695
YMR134W	-0.280184	0.0301015
YDR421W	-0.280135	0.00336773
YDL078C	-0.278807	0.0710007
YDR244W	-0.278282	0.0071457
YPL167C	-0.278059	0.00296044
YCR091W	-0.277639	0.0121165
YBL086C	-0.277627	0.0380824
YMR043W	-0.277595	0.0200762
YJL048C	-0.276527	0.0208083
YPL117C	-0.276226	0.0454047
YPL156C	-0.276122	0.013287
YFR052C-A	-0.276106	0.610642
YOR374W	-0.276001	0.204265
YFL021C-A	-0.275341	0.52166
YDR409W	-0.274493	0.016622
YGL208W	-0.274071	0.0193507
YMR018W	-0.27401	0.158206
YEL033W	-0.273781	0.242454
YEL060C	-0.273336	0.0882756
YDL183C	-0.273218	0.0291248
YER054C	-0.273031	0.0949352
YKL109W	-0.27282	0.0398868
YKL025C	-0.272681	0.0183623
YPL179W	-0.272545	0.0490071
YLR191W	-0.272387	0.087601
YIL105C	-0.272075	0.00921454
YLR189C	-0.272018	0.00491429
YLR035C	-0.271728	0.14605
YDR109C	-0.27144	0.00487458
YBR109W-A	-0.271033	0.494043
YDL027C	-0.270775	0.0292862
YLR220W	-0.270629	0.0564017
YGR237C	-0.27002	0.00782179
YMR165C	-0.26967	0.00444091
YMR136W	-0.26959	0.0945352
YOR119C	-0.269388	0.0458451
YBR219C	-0.269158	0.287532
YGR149W	-0.268694	0.0301015
YOR273C	-0.268343	0.012554
YBR270C	-0.268297	0.0136066
YLR256W-A	-0.26733	0.72216
YDR171W	-0.265885	0.0904337
YOL117W	-0.265811	0.0205277
YOR350C	-0.26551	0.0359636
YPL066W	-0.265482	0.0765641
YPR013C	-0.264455	0.0235144
YCL056C	-0.2637	0.237594
YML002W	-0.263402	0.120235
YMR156C	-0.263261	0.0426381
YPR026W	-0.263248	0.0447385
YGL075C	-0.263115	0.109325
YCR083W	-0.262981	0.00591054
YDR458C	-0.262748	0.0758858
YDR313C	-0.26274	0.00321136
YLL027W	-0.262645	0.00593343
YNL240C	-0.262492	0.106938
YML076C	-0.262303	0.0653837
YDR306C	-0.261959	0.00793674
YBL043W	-0.261842	0.0266256
YER169W	-0.261762	0.0110223
YOR162C	-0.261201	0.015505
YLR362W	-0.260868	0.0134242
YFL042C	-0.260855	0.0118876
YDR329C	-0.260724	0.00919673
YPR005C	-0.260304	0.102201
YJR019C	-0.260196	0.182654
YMR137C	-0.260058	0.0829727
YBR244W	-0.259915	0.151028
YDR425W	-0.259705	0.0907768
YDR423C	-0.259336	0.00860591
YJR059W	-0.258922	0.0203659
YMR272C	-0.258757	0.0719977
YMR306W	-0.258519	0.0241156
YDR248C	-0.258086	0.0883799
YPL061W	-0.257887	0.181464
YOL135C	-0.257624	0.11277
YMR191W	-0.257463	0.02435
YKL032C	-0.256563	0.0239074
YNL068C	-0.256246	0.0161136
YKL185W	-0.25587	0.0387132
YNL253W	-0.255867	0.0117327
YDR330W	-0.255855	0.0209174
YOR057W	-0.255834	0.0346477
YDL091C	-0.255447	0.04419
YBR028C	-0.255021	0.104993
YOR231W	-0.254897	0.0216515
YGR047C	-0.254583	0.0391374
YOL003C	-0.254491	0.0349518
YPL134C	-0.254018	0.180809
YNL203C	-0.253988	0.423432
YLR438W	-0.253359	0.264408
YPL207W	-0.253142	0.0458451
YOL051W	-0.253052	0.0394825
YOR213C	-0.252676	0.0299312
YJL103C	-0.252587	0.0475565
YDR358W	-0.251569	0.0110199
YER180C	-0.251564	0.195399
YJL149W	-0.251422	0.0291995
YGL098W	-0.251078	0.0287079
YKL012W	-0.250988	0.105017
YDR202C	-0.250888	0.0109986
YIL009C-A	-0.250397	0.16218
YLL055W	-0.250079	0.00945389
YJL162C	-0.249898	0.14451
YOL153C	-0.249397	0.0276707
YHR156C	-0.249032	0.164906
YGL194C-A	-0.248957	0.303712
YGL134W	-0.248781	0.00456391
YCL027W	-0.248401	0.177366
YPR111W	-0.24829	0.0192954
YER035W	-0.247696	0.0741947
YJR099W	-0.247345	0.0388488
YJL029C	-0.247133	0.0581959
YDR034C	-0.246875	0.0194301
YBL016W	-0.246561	0.0829068
YDR475C	-0.246426	0.00882054
YGL170C	-0.245612	0.509625
YGR243W	-0.245531	0.0626004
YGR230W	-0.244924	0.0207444
YPR098C	-0.244286	0.0236261
YOR118W	-0.244278	0.0301015
YKL133C	-0.244125	0.0287725
YDR019C	-0.243535	0.0847778
YHR080C	-0.242788	0.0490071
YMR151W	-0.242659	0.634131
YMR152W	-0.242337	0.0481195
YJL172W	-0.242158	0.135203
YHR178W	-0.241971	0.0274704
YJL123C	-0.24174	0.057647
YGL036W	-0.24164	0.142974
YPR018W	-0.241541	0.152389
YDR499W	-0.241398	0.121635
YPL100W	-0.241339	0.0218331
YDR110W	-0.240926	0.0380823
YOR149C	-0.240745	0.0279534
YOR352W	-0.240659	0.0481195
YIL049W	-0.24019	0.181464
YHR159W	-0.239976	0.0167285
YKL125W	-0.23973	0.0334122
YIR034C	-0.239387	0.0788415
YPL225W	-0.239368	0.207189
YMR111C	-0.239291	0.104194
YGL023C	-0.238792	0.0114723
YOR351C	-0.238715	0.558775
YJL141C	-0.238349	0.0822272
YFR014C	-0.238126	0.0466889
YBR063C	-0.23785	0.0716146
YDR085C	-0.237356	0.02435
YAL061W	-0.237196	0.185693
YPL157W	-0.23713	0.0701694
YKL062W	-0.236995	0.0583995
YPL096W	-0.236937	0.0166043
YMR219W	-0.236915	0.0653669
YPL095C	-0.236542	0.0176122
YLL015W	-0.236317	0.0356489
YBR208C	-0.235926	0.0256691
YKL023W	-0.235731	0.0902352
YKL202W	-0.235609	0.468639
YNL012W	-0.235338	0.0694797
YDR484W	-0.235127	0.187659
YJL074C	-0.234882	0.039527
YBR202W	-0.234858	0.0252169
YOR018W	-0.234606	0.0204273
YDR287W	-0.234572	0.0446447
YBR150C	-0.234444	0.0292473
YFL023W	-0.234141	0.190706
YBL039W-B	-0.233895	0.0923058
YGL131C	-0.233869	0.0214533
YOL018C	-0.233843	0.0291995
YML030W	-0.233591	0.0115259
YKL124W	-0.233495	0.0159432
YNL160W	-0.23345	0.219752
YIR028W	-0.23342	0.405295
YDL046W	-0.233405	0.0590614
YLR270W	-0.233395	0.0703941
YDR259C	-0.233392	0.314666
YGL130W	-0.23327	0.0233764
YIR010W	-0.233205	0.0963201
YBR111C	-0.233149	0.0346477
YHL028W	-0.233063	0.0564361
YDR406W	-0.232696	0.0240723
YLR324W	-0.232639	0.0218143
YBR255W	-0.232468	0.0301538
YER038C	-0.232265	0.128735
YJR035W	-0.231979	0.0898478
YNL199C	-0.231931	0.00985151
YDL129W	-0.231594	0.119878
YDL216C	-0.23124	0.0414602
YCL024W	-0.231104	0.0486895
YIR018W	-0.230913	0.0837623
YER153C	-0.230884	0.190619
YNL103W	-0.230367	0.0238783
YBR257W	-0.230334	0.217664
YPL262W	-0.229539	0.292183
YDR204W	-0.22951	0.02539
YLR128W	-0.229463	0.0454047
YPR084W	-0.22943	0.086073
YKR020W	-0.228763	0.189008
YOR027W	-0.228563	0.124482
YKR078W	-0.22818	0.24158
YOR023C	-0.228088	0.082856
YBL100W-B	-0.227959	0.431861
YML070W	-0.227692	0.141902
YGL056C	-0.227603	0.0486895
YDL113C	-0.227516	0.0475565
YOL044W	-0.227465	0.0945236
YGL185C	-0.227211	0.0543235
YGR008C	-0.227147	0.131401
YNL183C	-0.227111	0.0165964
YER174C	-0.226853	0.138163
YNL278W	-0.226595	0.034946
YKL150W	-0.226358	0.148291
YMR255W	-0.226288	0.315277
YOR275C	-0.226266	0.0113157
YHL024W	-0.22626	0.0243816
YPL257W	-0.226152	0.368525
YKR096W	-0.226141	0.0692873
YOR316C	-0.225749	0.0310367
YPR164W	-0.22567	0.044123
YPL084W	-0.225636	0.10024
YER147C	-0.225542	0.0211072
YOR156C	-0.224732	0.0898478
YJL084C	-0.224577	0.0371045
YDR490C	-0.224238	0.0241156
YNL325C	-0.224099	0.0262601
YKL093W	-0.224097	0.0532409
YNL148C	-0.223864	0.0721244
YOR081C	-0.22356	0.0176627
YMR025W	-0.223548	0.185049
YER140W	-0.223369	0.1105
YLR257W	-0.223367	0.121991
YML095C	-0.223304	0.217547
YPR079W	-0.222672	0.0301015
YDR080W	-0.222438	0.15583
YDR276C	-0.222178	0.225663
YER136W	-0.221866	0.0804782
YBL005W	-0.221708	0.0757624
YOR292C	-0.221706	0.0876351
YJR134C	-0.221586	0.0798329
YDL048C	-0.221513	0.159201
YOL006C	-0.221476	0.183104
YMR029C	-0.221103	0.0275322
YDL025C	-0.220692	0.0168158
YGL090W	-0.22054	0.0759829
YDR419W	-0.220532	0.0458005
YGL121C	-0.220403	0.139024
YHR202W	-0.220369	0.0364707
YGR053C	-0.220071	0.0723767
YOR020W-A	-0.219857	0.0506653
YIL122W	-0.219601	0.072532
YMR115W	-0.219475	0.0663549
YNL279W	-0.219463	0.29627
YOR318C	-0.21934	0.320207
YJL116C	-0.219268	0.189069
YPL027W	-0.219139	0.691327
YDR001C	-0.219051	0.110382
YJL057C	-0.219033	0.0590472
YJL036W	-0.218985	0.134974
YDR166C	-0.218695	0.0842204
YLR377C	-0.218473	0.250624
YNR063W	-0.218392	0.200992
YNL095C	-0.218248	0.15583
YGL136C	-0.218231	0.119878
YDL013W	-0.217934	0.0279534
YDR282C	-0.217825	0.0482504
YER033C	-0.217451	0.103569
YPL254W	-0.21729	0.125629
YPR122W	-0.216927	0.0754648
YDR359C	-0.216799	0.0876986
YGR046W	-0.216711	0.115048
YGR011W	-0.216522	0.400679
YLL022C	-0.216474	0.0427728
YDR207C	-0.21594	0.0381571
YKR052C	-0.215765	0.173966
YKL005C	-0.21572	0.0310367
YDL024C	-0.2156	0.100914
YPL047W	-0.215161	0.149761
YNL193W	-0.21496	0.0503989
YGR161C	-0.214922	0.135333
YMR031C	-0.214877	0.124414
YMR020W	-0.214593	0.0729709
YNR069C	-0.214561	0.136593
YGL073W	-0.214411	0.0898478
YER116C	-0.213902	0.0491518
YDR532C	-0.213787	0.388385
YBR179C	-0.213735	0.0338236
YDR097C	-0.213129	0.030372
YLR015W	-0.213033	0.127104
YGR258C	-0.212979	0.0868237
YOL001W	-0.212858	0.0893274
YLR336C	-0.21283	0.161018
YMR081C	-0.212774	0.210407
YPR129W	-0.212758	0.0207494
YCR079W	-0.212722	0.0195008
YDR236C	-0.212673	0.120755
YBR214W	-0.212081	0.135982
YOR279C	-0.211719	0.183025
YIR038C	-0.21154	0.22771
YGL128C	-0.211469	0.135073
YDR369C	-0.211404	0.140618
YPL120W	-0.211394	0.0693475
YPL171C	-0.211353	0.0802051
YDL197C	-0.210914	0.0559605
YHL045W	-0.210596	0.713153
YNL309W	-0.210209	0.115188
YJR154W	-0.210206	0.115188
YDR456W	-0.209981	0.0284599
YDR272W	-0.209946	0.0555019
YNL328C	-0.209344	0.461055
YKR018C	-0.209342	0.0985364
YML113W	-0.209304	0.112019
YAL047C	-0.209029	0.297019
YHR006W	-0.208415	0.0707624
YJR012C	-0.208245	0.167542
YGL197W	-0.208183	0.125629
YGR110W	-0.208131	0.077689
YIL024C	-0.208104	0.0745204
YLR252W	-0.207902	0.194975
YEL007W	-0.207872	0.0323054
YKR055W	-0.207691	0.100745
YMR139W	-0.207623	0.0465384
YPR147C	-0.207517	0.0533533
YLR410W-B	-0.207227	0.295263
YDR034C-D	-0.207112	0.365778
YGR109W-B	-0.207078	0.206184
YNL133C	-0.206895	0.364972
YER111C	-0.206812	0.206901
YOL100W	-0.206709	0.111457
YML117W	-0.206504	0.105209
YPL070W	-0.206181	0.151028
YBR216C	-0.205915	0.0583188
YAL011W	-0.205836	0.0615055
YMR183C	-0.205822	0.164792
YNR028W	-0.205544	0.070935
YFL007W	-0.205469	0.111457
YPL152W	-0.205361	0.0862147
YDR164C	-0.205232	0.057612
YDL131W	-0.205102	0.075253
YBR071W	-0.205046	0.0365491
YDR005C	-0.205033	0.028435
YNL231C	-0.204887	0.0693927
YIL033C	-0.204601	0.158206
YFR054C	-0.204551	0.681021
YHL035C	-0.204347	0.121635
YNL254C	-0.204237	0.107171
YMR294W	-0.203952	0.11351
YLR411W	-0.203946	0.446204
YGL222C	-0.203907	0.148861
YGL038C	-0.203811	0.121991
YKL061W	-0.203715	0.278173
YNL230C	-0.203686	0.321393
YPL198W	-0.203035	0.0565736
YOL032W	-0.202698	0.0401715
YCR094W	-0.202596	0.0446903
YGR070W	-0.202588	0.151159
YMR044W	-0.202311	0.0948531
YPL191C	-0.202101	0.136593
YDR033W	-0.20189	0.331734
YLL032C	-0.201807	0.153468
YGR193C	-0.201789	0.0385784
YDR247W	-0.201626	0.0872561
YGR222W	-0.201514	0.245709
YBR138C	-0.201479	0.129643
YLR165C	-0.201385	0.256695
YNL074C	-0.201335	0.0334093
YDR154C	-0.201217	0.0653669
YMR148W	-0.201166	0.063688
YGR075C	-0.201138	0.182108
YCR024C-A	-0.201133	0.115387
YAL059W	-0.20112	0.399165
YGR196C	-0.200924	0.0451387
YBR137W	-0.200578	0.0536511
YLR228C	-0.200497	0.0543235
YER175C	-0.200272	0.0393093
YOR152C	-0.199888	0.115188
YIL149C	-0.199739	0.238858
YDR179C	-0.199654	0.539491
YKR091W	-0.199405	0.121645
YOL133W	-0.199321	0.23837
YER039C-A	-0.199134	0.386837
YLL054C	-0.199065	0.182839
YMR140W	-0.19891	0.0646868
YKR097W	-0.198409	0.297564
YPL194W	-0.198369	0.173433
YIL144W	-0.198325	0.44628
YOR008W-B	-0.198199	0.733091
YGR133W	-0.197876	0.188253
YGL095C	-0.197389	0.117967
YKR063C	-0.197164	0.283841
YGL250W	-0.196867	0.127867
YDR293C	-0.196774	0.16387
YJR102C	-0.196635	0.200706
YPL159C	-0.196326	0.16679
YDR270W	-0.196231	0.181464
YLL019C	-0.19621	0.121804
YDL042C	-0.19592	0.0719977
YNL047C	-0.195919	0.089701
YDL123W	-0.19577	0.10489
YJL155C	-0.195613	0.0784413
YLR248W	-0.19561	0.106159
YNL295W	-0.195385	0.0987886
YHL010C	-0.195287	0.170591
YDR531W	-0.195172	0.0957299
YGL141W	-0.195009	0.206808
YHR199C-A	-0.194847	0.188274
YHR171W	-0.194577	0.182374
YOR195W	-0.193875	0.52963
YAL027W	-0.193731	0.11239
YIL168W	-0.193129	0.491657
YIL073C	-0.193079	0.201914
YGL044C	-0.19292	0.369624
YOL082W	-0.192524	0.101335
YBR020W	-0.192292	0.235651
YFR019W	-0.192112	0.0779605
YNL127W	-0.191976	0.119878
YDR140W	-0.191713	0.252847
YML083C	-0.191576	0.436182
YNL156C	-0.191526	0.0788192
YGL181W	-0.191378	0.0809027
YPR091C	-0.190833	0.0388488
YPR072W	-0.190674	0.241836
YDR170W-A	-0.190247	0.486495
YDR437W	-0.190144	0.413036
YLR174W	-0.18976	0.31026
YGL190C	-0.189344	0.236464
YLR424W	-0.189322	0.190617
YNL097C	-0.189181	0.101586
YLR446W	-0.188766	0.241468
YHL021C	-0.188737	0.265375
YOL065C	-0.188689	0.078907
YDL005C	-0.18847	0.154567
YKL149C	-0.188281	0.0726218
YBR193C	-0.188028	0.158452
YER078C	-0.187984	0.125258
YCL032W	-0.187979	0.0488023
YFR013W	-0.187964	0.126642
YIR032C	-0.187911	0.509188
YPL135W	-0.187672	0.312617
YDR191W	-0.187303	0.214544
YNL146W	-0.186748	0.572591
YHR191C	-0.186729	0.236114
YGL204C	-0.186683	0.402549
YLR408C	-0.186646	0.302279
YPL164C	-0.186619	0.0786278
YDR466W	-0.186469	0.164906
YPL196W	-0.186415	0.0741947
YJL199C	-0.186275	0.359638
YIL009W	-0.186095	0.286126
YJR078W	-0.185944	0.167542
YNL241C	-0.185854	0.29755
YOL128C	-0.185689	0.294153
YFR038W	-0.185608	0.104771
YEL005C	-0.185582	0.169713
YDR303C	-0.185233	0.453415
YJR003C	-0.185119	0.262105
YGL080W	-0.185009	0.234056
YHR158C	-0.184785	0.161122
YJR021C	-0.184757	0.146029
YGL037C	-0.184697	0.265054
YFR008W	-0.184663	0.162982
YNL057W	-0.184624	0.688178
YMR127C	-0.184491	0.224274
YDR214W	-0.184286	0.199385
YMR026C	-0.184185	0.0613313
YDL233W	-0.184094	0.11239
YOR371C	-0.183807	0.141558
YDL133W	-0.18359	0.0932667
YOR185C	-0.183558	0.250013
YBR223C	-0.183545	0.220474
YGR102C	-0.183529	0.145684
YDR219C	-0.183484	0.255024
YLR090W	-0.183122	0.0784413
YOR303W	-0.182986	0.259425
YDL201W	-0.182954	0.13473
YEL023C	-0.182894	0.164906
YDL200C	-0.182862	0.133744
YMR133W	-0.182802	0.701926
YER041W	-0.182747	0.0960109
YMR035W	-0.182664	0.362453
YNL218W	-0.182404	0.103063
YLR328W	-0.182249	0.182692
YJL132W	-0.182242	0.132122
YPL236C	-0.182221	0.108875
YCR105W	-0.182167	0.552127
YDR261C-D	-0.182152	0.662585
YLR440C	-0.182013	0.077114
YCR098C	-0.181953	0.345705
YDR363W	-0.181804	0.191518
YDR460W	-0.181607	0.115549
YBL036C	-0.181491	0.195649
YBR272C	-0.181487	0.100111
YBL101C	-0.181276	0.0949352
YGR026W	-0.181199	0.166897
YJR074W	-0.181142	0.224687
YDR479C	-0.180879	0.0690782
YNL054W	-0.180419	0.0778852
YDR200C	-0.180373	0.266167
YOR217W	-0.180343	0.0737326
YDR145W	-0.179776	0.161801
YGL066W	-0.179409	0.139106
YLR425W	-0.179255	0.220923
YFR039C	-0.17905	0.0650779
YGR194C	-0.178703	0.12313
YNR006W	-0.1785	0.0791913
YJR050W	-0.17841	0.140457
YPL113C	-0.177818	0.285229
YOR113W	-0.177746	0.233736
YNL186W	-0.177476	0.0904337
YJL042W	-0.177393	0.146776
YNL119W	-0.176974	0.255985
YDR186C	-0.176429	0.199343
YDL234C	-0.176203	0.233111
YPR184W	-0.1762	0.205091
YNL165W	-0.176161	0.254559
YDR495C	-0.175451	0.308182
YKL204W	-0.175387	0.156057
YDL206W	-0.175298	0.265685
YDL238C	-0.175233	0.300832
YPL180W	-0.175192	0.075253
YKL064W	-0.175159	0.135968
YMR019W	-0.174825	0.097689
YLR126C	-0.174661	0.170591
YPL133C	-0.17462	0.0958952
YGR129W	-0.174598	0.17636
YJR139C	-0.174469	0.343027
YBL094C	-0.174447	0.825633
YEL064C	-0.174336	0.155741
YKL010C	-0.173996	0.115549
YGL153W	-0.173875	0.0767603
YOR138C	-0.173658	0.107171
YLR084C	-0.173402	0.139024
YMR061W	-0.173271	0.134688
YPL020C	-0.173122	0.347677
YER010C	-0.173079	0.17048
YDR096W	-0.173024	0.194091
YOR005C	-0.17289	0.210737
YIL112W	-0.172458	0.149109
YDL168W	-0.172331	0.128342
YLR025W	-0.172166	0.17536
YDR208W	-0.172151	0.164792
YBR200W	-0.171907	0.229773
YOR042W	-0.1719	0.14605
YDR436W	-0.171763	0.103063
YDR137W	-0.171678	0.169129
YDR176W	-0.17163	0.233703
YDR480W	-0.171443	0.214221
YNL256W	-0.171399	0.121939
YDL079C	-0.17117	0.115188
YEL056W	-0.171151	0.0820008
YIR015W	-0.170949	0.300825
YGL139W	-0.17066	0.0755412
YIL090W	-0.170566	0.190049
YJL056C	-0.170466	0.157565
YBL025W	-0.170404	0.288556
YAL008W	-0.170143	0.124712
YHR034C	-0.170012	0.196429
YMR204C	-0.169894	0.232619
YOR016C	-0.169292	0.0852967
YNL215W	-0.169187	0.156829
YIR007W	-0.169082	0.126232
YIL077C	-0.168844	0.137556
YJR130C	-0.168801	0.0896135
YDL010W	-0.168653	0.285517
YLR102C	-0.168644	0.151159
YIL130W	-0.168615	0.206013
YGL164C	-0.168587	0.121939
YJR060W	-0.168582	0.118402
YNL280C	-0.168501	0.322641
YJR062C	-0.1684	0.149288
YOR288C	-0.168345	0.228472
YIL088C	-0.167995	0.119067
YMR027W	-0.167924	0.156607
YGR116W	-0.167853	0.185693
YDL172C	-0.167431	0.828038
YDR513W	-0.167424	0.368273
YEL004W	-0.1672	0.407835
YER007W	-0.16687	0.234056
YCR104W	-0.166832	0.807751
YHR161C	-0.166728	0.138978
YPL229W	-0.16635	0.284218
YOR264W	-0.166325	0.250013
YCR032W	-0.166165	0.307797
YDR104C	-0.166024	0.125629
YNL054W-B	-0.165805	0.226916
YKR029C	-0.165678	0.301794
YDR383C	-0.165654	0.228001
YMR176W	-0.165612	0.189069
YDR320C	-0.165521	0.185693
YNL261W	-0.165489	0.270128
YBR170C	-0.165239	0.0898478
YKL189W	-0.165234	0.159429
YHR111W	-0.164882	0.206575
YJL101C	-0.164866	0.235746
YCR076C	-0.164851	0.158033
YER119C	-0.164824	0.275983
YPL138C	-0.164384	0.157154
YPR032W	-0.16438	0.11996
YDR486C	-0.164242	0.274537
YIL094C	-0.164087	0.338168
YOR376W-A	-0.16405	0.48159
YDR006C	-0.163981	0.153594
YNL032W	-0.163914	0.27831
YPR031W	-0.163913	0.20483
YHR088W	-0.163873	0.466798
YNL025C	-0.163844	0.285502
YGL119W	-0.163694	0.25818
YKR058W	-0.163285	0.181812
YML071C	-0.163155	0.248326
YBR286W	-0.162897	0.347436
YLR369W	-0.162774	0.153468
YBR129C	-0.162663	0.183631
YMR241W	-0.162653	0.24485
YGR268C	-0.162521	0.44204
YBR065C	-0.162341	0.312506
YBR016W	-0.162337	0.129553
YMR312W	-0.16186	0.206901
YPR029C	-0.161824	0.178486
YMR315W	-0.161699	0.189412
YDR338C	-0.161654	0.157713
YNL274C	-0.161486	0.230144
YFR046C	-0.161333	0.24814
YLR239C	-0.161147	0.170241
YBR098W	-0.161055	0.310957
YBL050W	-0.160966	0.129643
YAL055W	-0.160965	0.123123
YJR089W	-0.160833	0.325478
YKR030W	-0.160798	0.252847
YLR098C	-0.160572	0.150608
YDR452W	-0.160471	0.229773
YPL065W	-0.160221	0.397115
YGL243W	-0.160189	0.271782
YBL078C	-0.160118	0.17905
YDR059C	-0.16003	0.168787
YBR231C	-0.160018	0.163755
YMR083W	-0.159846	0.355745
YNL227C	-0.159769	0.364972
YGR254W	-0.159754	0.613614
YLR350W	-0.159694	0.293064
YNR039C	-0.159549	0.170109
YIL102C-A	-0.159419	0.55081
YOR066W	-0.159244	0.223946
YGR086C	-0.159077	0.364972
YLR178C	-0.158949	0.459543
YMR032W	-0.158945	0.187407
YKR102W	-0.158732	0.233736
YMR172W	-0.158532	0.142162
YER030W	-0.158473	0.263549
YAL049C	-0.158169	0.205264
YIR029W	-0.158065	0.1608
YBR228W	-0.157986	0.313765
YNL217W	-0.157848	0.151028
YHL044W	-0.157756	0.401892
YDR222W	-0.157655	0.409372
YJR140C	-0.157576	0.139106
YER142C	-0.157454	0.164906
YMR073C	-0.157111	0.190617
YDL006W	-0.156988	0.204554
YEL034C-A	-0.156858	0.51267
YJL157C	-0.156346	0.221192
YDR163W	-0.156342	0.514668
YBR012C	-0.156277	0.757384
YLR056W	-0.15612	0.401892
YDR239C	-0.156113	0.141387
YIL072W	-0.155645	0.484163
YAL040C	-0.155642	0.130395
YER128W	-0.155127	0.369706
YDR541C	-0.154976	0.182692
YPR019W	-0.154844	0.117155
YOL073C	-0.154806	0.171911
YDR386W	-0.154797	0.253698
YOL155C	-0.154679	0.320247
YBL060W	-0.154666	0.171591
YBL103C	-0.154595	0.193949
YER112W	-0.154576	0.450228
YLR389C	-0.154524	0.134688
YOR123C	-0.154513	0.366399
YJR125C	-0.154387	0.166353
YMR077C	-0.154357	0.414514
YHR209W	-0.15408	0.361118
YPR133C	-0.153916	0.143922
YPL158C	-0.153874	0.189452
YOR344C	-0.153832	0.397453
YKL094W	-0.15381	0.28008
YJR119C	-0.153781	0.270134
YDR075W	-0.153779	0.389427
YDL141W	-0.153712	0.233533
YIL036W	-0.153127	0.247161
YER114C	-0.153114	0.12005
YHR155W	-0.153013	0.255184
YMR042W	-0.152886	0.32123
YOR111W	-0.152868	0.288556
YDR307W	-0.152605	0.364972
YNR011C	-0.152518	0.256149
YHL039W	-0.152517	0.127237
YDR265W	-0.15243	0.166165
YMR210W	-0.152272	0.173666
YOL151W	-0.15224	0.265054
YMR037C	-0.152163	0.189008
YBR103W	-0.152059	0.154377
YHR206W	-0.151977	0.116316
YDR058C	-0.151875	0.234606
YOR179C	-0.151783	0.305139
YPR148C	-0.151776	0.225806
YOR219C	-0.151658	0.233708
YMR015C	-0.151549	0.325285
YDR083W	-0.15124	0.621641
YER040W	-0.151197	0.135976
YOR377W	-0.151177	0.286724
YPL228W	-0.15113	0.21088
YJR147W	-0.150919	0.497499
YGR250C	-0.150825	0.291365
YOR069W	-0.150764	0.16218
YOR223W	-0.150634	0.148479
YPL145C	-0.150631	0.233015
YKL041W	-0.150504	0.207707
YLR262C	-0.150473	0.28362
YLR028C	-0.150402	0.285517
YER182W	-0.150214	0.115925
YPR186C	-0.149849	0.490349
YNL257C	-0.149638	0.222525
YNL293W	-0.149617	0.192213
YBR131W	-0.149568	0.546971
YLR049C	-0.149431	0.35345
YKL201C	-0.149394	0.207635
YOR191W	-0.149204	0.190049
YNL136W	-0.149082	0.378655
YOL111C	-0.148995	0.164792
YMR008C	-0.148963	0.400679
YDR318W	-0.148836	0.364273
YPR199C	-0.148634	0.167454
YPR085C	-0.148489	0.190619
YDL177C	-0.148353	0.459543
YGR233C	-0.148125	0.185693
YMR223W	-0.14784	0.327591
YFR043C	-0.147636	0.238932
YDR470C	-0.147562	0.146203
YKL075C	-0.147482	0.218727
YPL174C	-0.147433	0.396045
YAL013W	-0.147342	0.215277
YNL164C	-0.147286	0.261118
YMR209C	-0.147286	0.199169
YMR075W	-0.147257	0.496506
YOR238W	-0.147171	0.349165
YCR014C	-0.147166	0.401935
YMR121C	-0.147041	0.156933
YOR189W	-0.146641	0.341501
YLR337C	-0.146299	0.148291
YKR003W	-0.146281	0.172379
YHR146W	-0.146257	0.305663
YNL208W	-0.146212	0.62587
YPR162C	-0.146134	0.320301
YBR271W	-0.146083	0.370256
YJR090C	-0.145925	0.206901
YPR152C	-0.145878	0.282315
YER027C	-0.145419	0.221576
YDL089W	-0.145204	0.344363
YOL013C	-0.145126	0.251258
YPR115W	-0.14512	0.190666
YDL176W	-0.145055	0.168481
YKL179C	-0.144901	0.278173
YBR217W	-0.144761	0.391928
YJL114W	-0.14472	0.871228
YLR304C	-0.144562	0.567457
YFL026W	-0.144486	0.398678
YEL053C	-0.144286	0.342278
YJL020C	-0.143893	0.287532
YBR292C	-0.143892	0.844145
YGL133W	-0.14373	0.295839
YOR054C	-0.143653	0.238858
YDL090C	-0.143648	0.181464
YJL127C	-0.143559	0.222298
YNL041C	-0.143496	0.216924
YDR067C	-0.143363	0.237888
YOR030W	-0.143206	0.335772
YLR319C	-0.142997	0.243734
YBR149W	-0.142533	0.415657
YDR090C	-0.142524	0.193301
YMR268C	-0.142325	0.28336
YMR056C	-0.142303	0.496754
YGR096W	-0.14202	0.424047
YCL047C	-0.141994	0.315277
YLR361C	-0.141961	0.248242
YDR506C	-0.141897	0.233111
YDR147W	-0.14189	0.269943
YBR183W	-0.141885	0.258565
YOR308C	-0.141818	0.439031
YPL249C	-0.141748	0.278009
YJL147C	-0.141742	0.307152
YPR093C	-0.141699	0.306042
YMR155W	-0.141609	0.190893
YPL202C	-0.141262	0.383007
YKL174C	-0.141065	0.17005
YLR326W	-0.140944	0.208116
YJR044C	-0.140871	0.177793
YGL009C	-0.140788	0.375296
YDR512C	-0.140758	0.239847
YBL029C-A	-0.140756	0.330433
YBR245C	-0.140355	0.210995
YPL216W	-0.140344	0.291612
YDR195W	-0.140257	0.368193
YBR198C	-0.140179	0.228971
YGL247W	-0.139978	0.549137
YPL240C	-0.139957	0.377506
YLL029W	-0.139929	0.286671
YIL023C	-0.139919	0.395879
YDR043C	-0.13978	0.38676
YML097C	-0.139765	0.444513
YOL107W	-0.139699	0.474599
YHR132C	-0.139634	0.290656
YBR274W	-0.13953	0.221238
YOL034W	-0.139414	0.368812
YBR001C	-0.139403	0.189723
YDL159W	-0.139282	0.211667
YHR011W	-0.139104	0.417937
YBR290W	-0.138868	0.206901
YJR033C	-0.138601	0.191953
YDL110C	-0.138438	0.355711
YDR027C	-0.138323	0.326206
YPR081C	-0.137809	0.365749
YOL144W	-0.137685	0.460835
YDR388W	-0.137658	0.28591
YPL139C	-0.137606	0.293289
YPL074W	-0.137591	0.205264
YKL164C	-0.137555	0.529387
YLR181C	-0.137514	0.296247
YJR152W	-0.137397	0.232135
YCR092C	-0.137352	0.315277
YHR087W	-0.137307	0.438529
YGR003W	-0.137301	0.3108
YPL060C-A	-0.137296	0.878317
YOR070C	-0.137258	0.185008
YPR185W	-0.13721	0.348874
YMR119W	-0.137138	0.3415
YDR323C	-0.137122	0.255024
YJL204C	-0.136963	0.506001
YPR068C	-0.136573	0.36655
YMR227C	-0.136496	0.442691
YIR037W	-0.13643	0.452312
YCL035C	-0.136426	0.379724
YKL129C	-0.136257	0.243407
YDL077C	-0.136132	0.307503
YKL214C	-0.136125	0.230743
YGL233W	-0.136124	0.33958
YEL041W	-0.135985	0.23757
YDL021W	-0.135818	0.238338
YMR088C	-0.135739	0.37536
YOR366W	-0.135534	0.66874
YNL284C-B	-0.135474	0.649874
YDR088C	-0.135471	0.487901
YDL056W	-0.135361	0.415384
YDR227W	-0.135328	0.300832
YPL052W	-0.135229	0.507724
YCL061C	-0.135222	0.477591
YGR247W	-0.134983	0.589226
YDR162C	-0.134787	0.30612
YPL107W	-0.134613	0.49252
YML032C	-0.13461	0.263152
YMR009W	-0.134551	0.214221
YNL023C	-0.134363	0.317453
YBR102C	-0.134317	0.286774
YOR309C	-0.134044	0.881425
YAL044C	-0.13359	0.551825
YLR297W	-0.13353	0.505173
YER184C	-0.133304	0.31619
YJL066C	-0.133267	0.353035
YBR111W-A	-0.133161	0.201445
YDR196C	-0.133136	0.242089
YIL002C	-0.133044	0.447525
YDR485C	-0.132807	0.34551
YDR332W	-0.132799	0.25816
YJL019W	-0.132724	0.345975
YMR108W	-0.13239	0.446819
YEL066W	-0.132147	0.690361
YPL045W	-0.132121	0.254706
YLR166C	-0.131538	0.47785
YIL120W	-0.131284	0.282827
YGR161W-C	-0.131102	0.456927
YER152C	-0.130973	0.487604
YNL225C	-0.130956	0.529637
YPL015C	-0.130934	0.187142
YDR311W	-0.130668	0.275254
YGR246C	-0.130584	0.195399
YGL045W	-0.130504	0.259986
YBR049C	-0.130281	0.223252
YKL034W	-0.130278	0.254434
YER100W	-0.13025	0.481894
YLR193C	-0.130127	0.204707
YKR064W	-0.130123	0.290493
YNL206C	-0.13012	0.296454
YML088W	-0.129977	0.34224
YOL102C	-0.129858	0.368812
YDR049W	-0.129837	0.423432
YDL220C	-0.129739	0.402975
YOR244W	-0.129574	0.358443
YAL009W	-0.129553	0.368273
YDR217C	-0.129419	0.503241
YKL090W	-0.129218	0.399709
YOR052C	-0.128809	0.282827
YGR042W	-0.128767	0.272834
YDR128W	-0.128766	0.300279
YBR097W	-0.128675	0.3587
YFL013C	-0.128402	0.250952
YGL186C	-0.128222	0.300112
YBR081C	-0.128221	0.368788
YOR075W	-0.128076	0.486495
YML007W	-0.128007	0.417803
YHR187W	-0.127877	0.285517
YIL003W	-0.12787	0.343679
YKL112W	-0.12784	0.307385
YFL041W-A	-0.127786	0.603885
YGR163W	-0.127716	0.29035
YBR235W	-0.127281	0.223946
YPL033C	-0.127037	0.830146
YLR240W	-0.127026	0.254434
YGL188C-A	-0.126994	0.805221
YDR068W	-0.126892	0.472524
YNL045W	-0.126801	0.467689
YKR072C	-0.126789	0.234056
YDR283C	-0.126727	0.24806
YLR403W	-0.126626	0.207538
YNL229C	-0.126543	0.325637
YDR057W	-0.126485	0.322759
YHL016C	-0.126459	0.376473
YNL101W	-0.126138	0.225806
YER161C	-0.126125	0.477591
YPL075W	-0.126051	0.506555
YNL311C	-0.125998	0.307385
YML020W	-0.125939	0.427855
YMR297W	-0.125881	0.600564
YDR161W	-0.125829	0.368788
YGL142C	-0.125739	0.366399
YGL244W	-0.125583	0.424566
YOR104W	-0.125574	0.469357
YDR130C	-0.125522	0.374892
YML006C	-0.125392	0.314666
YHR164C	-0.125251	0.360982
YOR284W	-0.125086	0.509979
YJL090C	-0.12502	0.568978
YPR061C	-0.124957	0.229176
YOL108C	-0.124931	0.573096
YKL038W	-0.124824	0.291823
YKR017C	-0.124729	0.231704
YGL104C	-0.124678	0.303712
YJL165C	-0.124429	0.32704
YOL164W	-0.124344	0.476941
YLR308W	-0.124036	0.819257
YBR199W	-0.123994	0.379541
YDL002C	-0.123783	0.399035
YLR250W	-0.123767	0.233736
YPL188W	-0.123388	0.345381
YLR125W	-0.123324	0.589808
YEL062W	-0.123295	0.359839
YKL105C	-0.123166	0.332158
YOR132W	-0.123011	0.320207
YML064C	-0.123001	0.32973
YGR186W	-0.122967	0.342159
YJR136C	-0.122782	0.377327
YHR195W	-0.12276	0.379742
YMR069W	-0.122713	0.746197
YDL188C	-0.122669	0.228971
YKL166C	-0.122367	0.344295
YPR161C	-0.122351	0.331734
YHR103W	-0.122345	0.263229
YPL195W	-0.121776	0.389427
YGR141W	-0.121776	0.263229
YPR048W	-0.121647	0.389427
YGL010W	-0.121414	0.318069
YGL212W	-0.121152	0.364972
YDR181C	-0.121068	0.261821
YGR212W	-0.120902	0.490131
YOR256C	-0.120726	0.324187
YPL250C	-0.120505	0.565331
YNL237W	-0.120414	0.264723
YGL150C	-0.120038	0.320301
YIR023W	-0.119983	0.305496
YDR121W	-0.119887	0.611885
YDL106C	-0.119684	0.276208
YBR204C	-0.119509	0.319623
YNL219C	-0.119484	0.261118
YPL068C	-0.119393	0.70782
YHR078W	-0.119291	0.290268
YMR186W	-0.119286	0.459543
YHR115C	-0.119203	0.28158
YPR155C	-0.118989	0.269931
YKR095W	-0.118731	0.556775
YGR093W	-0.118446	0.315277
YLR453C	-0.118199	0.465938
YFR010W	-0.117898	0.347677
YMR038C	-0.117874	0.255985
YML065W	-0.117868	0.409372
YMR097C	-0.117738	0.320301
YMR246W	-0.117627	0.480285
YOL015W	-0.117604	0.676312
YEL044W	-0.117288	0.33478
YPR055W	-0.116924	0.473686
YGR234W	-0.116914	0.623972
YGR274C	-0.116884	0.409372
YOR080W	-0.116769	0.529637
YER014W	-0.116622	0.312617
YKL068W	-0.11659	0.337446
YAL030W	-0.116577	0.337278
YLL039C	-0.116196	0.628005
YPL101W	-0.116049	0.413036
YKL193C	-0.116016	0.282935
YGR238C	-0.115869	0.329793
YDR198C	-0.115627	0.477591
YOR164C	-0.115597	0.420974
YER123W	-0.115464	0.338434
YML050W	-0.115386	0.396363
YOR076C	-0.115245	0.562493
YPR179C	-0.115061	0.408286
YDL144C	-0.115056	0.352442
YBL095W	-0.114874	0.494474
YDL207W	-0.114838	0.357844
YOR110W	-0.114429	0.407955
YHR056C	-0.114423	0.419953
YMR200W	-0.114169	0.331976
YNR067C	-0.114117	0.497053
YGR009C	-0.114064	0.345181
YOR171C	-0.114063	0.281236
YDR124W	-0.114035	0.655688
YDR221W	-0.113792	0.358443
YJR067C	-0.11378	0.534912
YCR081W	-0.113705	0.382165
YDR483W	-0.11367	0.447961
YPR107C	-0.113667	0.449134
YNL305C	-0.113641	0.573933
YDR168W	-0.113626	0.508638
YIR019C	-0.113606	0.524367
YIL048W	-0.113118	0.285448
YJR093C	-0.11279	0.409372
YLR105C	-0.112687	0.356052
YCL034W	-0.112621	0.44232
YIL029C	-0.112579	0.551316
YOL060C	-0.112479	0.338394
YJR004C	-0.112344	0.334469
YGR252W	-0.112286	0.412372
YOR056C	-0.112146	0.38218
YHR135C	-0.112106	0.443565
YBR086C	-0.112057	0.444733
YDR074W	-0.11195	0.526398
YER047C	-0.111928	0.377828
YCR007C	-0.111881	0.568949
YCL029C	-0.111808	0.324548
YGR013W	-0.111601	0.320207
YGR019W	-0.111528	0.52584
YOL048C	-0.111475	0.326206
YLR454W	-0.111392	0.461715
YDR131C	-0.111375	0.424566
YJL046W	-0.1113	0.625349
YGR111W	-0.111058	0.274468
YBL093C	-0.111021	0.428075
YBR273C	-0.110778	0.342278
YIR002C	-0.110631	0.462459
YLR001C	-0.110629	0.325033
YDR370C	-0.110476	0.449134
YJR135C	-0.110456	0.540968
YBR108W	-0.11042	0.36655
YBR110W	-0.110415	0.314629
YDR246W	-0.110267	0.383619
YOR077W	-0.110135	0.42222
YJL047C	-0.109732	0.322523
YKL104C	-0.109613	0.402975
YER187W	-0.109331	0.719555
YBR259W	-0.10926	0.482072
YNR068C	-0.109002	0.553174
YER180C-A	-0.108984	0.589808
YNL286W	-0.108925	0.556783
YDR243C	-0.108779	0.441663
YMR234W	-0.108756	0.480186
YJL013C	-0.108719	0.427102
YLR327C	-0.108534	0.602576
YGR095C	-0.108287	0.379697
YJL178C	-0.10807	0.30621
YPL064C	-0.108059	0.340722
YMR280C	-0.108048	0.391184
YNL084C	-0.108047	0.555657
YGR249W	-0.10793	0.663777
YOL081W	-0.107845	0.501873
YML107C	-0.107831	0.476669
YDL099W	-0.107723	0.519706
YOR090C	-0.107512	0.314524
YDL019C	-0.107508	0.399262
YPL141C	-0.107473	0.356056
YIL035C	-0.107058	0.672587
YOR044W	-0.106856	0.739107
YBR139W	-0.10679	0.421206
YMR302C	-0.106688	0.391253
YDL203C	-0.106482	0.421642
YML099C	-0.106453	0.400051
YER058W	-0.106293	0.441216
YLR052W	-0.106205	0.420919
YBL035C	-0.106183	0.443111
YER056C	-0.106029	0.530799
YDR120C	-0.105864	0.32704
YDR160W	-0.105832	0.308649
YMR075C-A	-0.105757	0.854117
YOL038C-A	-0.10557	0.784786
YML029W	-0.105386	0.396045
YFR022W	-0.105366	0.415657
YDR363W-A	-0.105165	0.580236
YLR457C	-0.105155	0.564504
YGR218W	-0.105071	0.51337
YHR028C	-0.104995	0.417098
YJL037W	-0.104903	0.788109
YER067W	-0.104842	0.634407
YGL251C	-0.104284	0.570474
YOR355W	-0.103866	0.550764
YKL059C	-0.103862	0.401892
YMR253C	-0.103805	0.421217
YJR131W	-0.103698	0.344672
YGR197C	-0.103423	0.415384
YKL048C	-0.103108	0.447525
YBR295W	-0.103084	0.493679
YMR164C	-0.103003	0.424404
YGR199W	-0.102935	0.360982
YDR463W	-0.102824	0.368273
YBR060C	-0.102762	0.345908
YGR033C	-0.102661	0.344645
YNL188W	-0.102645	0.630965
YNL059C	-0.102571	0.344204
YHR126C	-0.10256	0.80221
YKL098W	-0.10247	0.399639
YIL135C	-0.102182	0.31989
YMR185W	-0.102015	0.423432
YML062C	-0.102002	0.501873
YHR136C	-0.10163	0.745128
YBR275C	-0.101597	0.470736
YNL212W	-0.101511	0.407955
YML114C	-0.101469	0.358837
YNL015W	-0.101345	0.680941
YKL091C	-0.101301	0.397385
YJL203W	-0.101207	0.593204
YMR231W	-0.101041	0.399141
YGR281W	-0.101039	0.499039
YDL194W	-0.100901	0.328971
YBL019W	-0.100716	0.45403
YOR319W	-0.100511	0.518707
YMR262W	-0.10043	0.556741
YBL074C	-0.100364	0.579256
YFL047W	-0.100342	0.401892
YKL096W-A	-0.100042	0.676497
YLR258W	-0.0998564	0.544905
YKL171W	-0.0997973	0.434922
YOR011W	-0.0997661	0.482297
YAL039C	-0.0996061	0.592145
YGL086W	-0.0992714	0.62587
YLR299W	-0.0992606	0.550813
YBR278W	-0.0991132	0.432118
YGR175C	-0.0988835	0.580049
YPL213W	-0.0985927	0.529335
YNL159C	-0.0983722	0.438283
YMR112C	-0.0983159	0.63324
YPL260W	-0.098172	0.412584
YAL053W	-0.098002	0.488204
YDR439W	-0.097987	0.505669
YBL023C	-0.0979392	0.396953
YKL040C	-0.0979293	0.423451
YPL008W	-0.0975593	0.501873
YJL196C	-0.0974736	0.609321
YPR083W	-0.0972833	0.412279
YKR086W	-0.0971227	0.449134
YML068W	-0.0969628	0.42222
YDR138W	-0.0969439	0.633205
YCR030C	-0.0969353	0.409372
YJR151C	-0.0968547	0.379388
YER133W	-0.0967741	0.516948
YDL153C	-0.0967571	0.562493
YLR442C	-0.0967445	0.532322
YBR163W	-0.0967411	0.425459
YPR101W	-0.096697	0.732634
YOL053W	-0.0966813	0.387497
YJL068C	-0.0965262	0.583146
YGR287C	-0.0961618	0.748232
YGL004C	-0.0960664	0.389427
YGR167W	-0.0959983	0.556628
YDL132W	-0.0958703	0.494043
YHR084W	-0.0958444	0.558775
YAL032C	-0.0958003	0.402975
YMR240C	-0.0957514	0.43518
YAR008W	-0.0957447	0.50731
YER158C	-0.0956334	0.421398
YER042W	-0.0953086	0.452791
YDL030W	-0.0952878	0.623972
YAL015C	-0.0950519	0.420974
YML069W	-0.0949936	0.509808
YLR117C	-0.0948067	0.448152
YNL125C	-0.0946782	0.518552
YER081W	-0.094637	0.516078
YOR035C	-0.0945161	0.458956
YOL055C	-0.0944637	0.551518
YKR021W	-0.0944499	0.375296
YLR266C	-0.0943754	0.445472
YML121W	-0.0943719	0.423432
YJR022W	-0.0942953	0.643298
YOL026C	-0.0942444	0.606265
YBL105C	-0.0941868	0.482072
YKR068C	-0.0939993	0.369347
YMR072W	-0.0939301	0.52601
YMR171C	-0.0939293	0.403174
YOR125C	-0.0939189	0.447525
YNL317W	-0.0936228	0.460003
YER034W	-0.0933753	0.596606
YLR033W	-0.093369	0.606599
YBR206W	-0.0933011	0.813158
YDR285W	-0.0932204	0.69613
YFR044C	-0.0930876	0.753568
YFL058W	-0.0928114	0.802089
YOL138C	-0.0926377	0.418371
YNL260C	-0.0925726	0.763252
YJL140W	-0.0924586	0.402975
YOR265W	-0.0923966	0.647731
YNL272C	-0.0923854	0.415384
YKR004C	-0.0921981	0.688881
YJR013W	-0.0921856	0.475302
YAL034W-A	-0.0920988	0.624855
YAL010C	-0.0920437	0.611885
YOL130W	-0.092042	0.398672
YDR381C-A	-0.0919364	0.438216
YIL154C	-0.0919056	0.56883
YER059W	-0.0918458	0.419144
YER053C	-0.0917869	0.477591
YJR129C	-0.0917637	0.574225
YPR160W	-0.0915064	0.621641
YDR173C	-0.0914048	0.463268
YPR168W	-0.0910693	0.60462
YIL084C	-0.0910574	0.509625
YGL027C	-0.0910572	0.420271
YLR036C	-0.0909824	0.795757
YPL081W	-0.0909312	0.598761
YOR194C	-0.0908809	0.675359
YOL064C	-0.0907351	0.506001
YOR159C	-0.090597	0.491342
YGR174C	-0.09039	0.476818
YPL125W	-0.0903705	0.529637
YDR477W	-0.0903279	0.409901
YDR099W	-0.090276	0.551825
YBR053C	-0.0901557	0.557464
YGR100W	-0.0900308	0.436917
YHR137W	-0.0900049	0.617672
YIL161W	-0.0898282	0.756008
YJL156C	-0.0894784	0.535341
YMR005W	-0.0893805	0.582032
YKL117W	-0.0893138	0.567457
YGR270W	-0.0892605	0.54678
YMR135C	-0.089145	0.519879
YJL098W	-0.0891103	0.512279
YHR005C	-0.0890411	0.463108
YEL018W	-0.0887348	0.458985
YLR283W	-0.0885567	0.567667
YDR520C	-0.0884375	0.558686
YNL039W	-0.0884304	0.585222
YLR212C	-0.0884212	0.581156
YML013W	-0.0883997	0.471785
YER143W	-0.0881697	0.447525
YHR058C	-0.088122	0.552127
YMR153W	-0.087753	0.498525
YHR029C	-0.0877217	0.575557
YOL057W	-0.0876945	0.401815
YDR079W	-0.0876584	0.757565
YDR364C	-0.0874974	0.454376
YCR009C	-0.0874809	0.51886
YIR024C	-0.0873884	0.650921
YLR148W	-0.0872064	0.668958
YLR363C	-0.0871633	0.745861
YBR058C	-0.0870972	0.473302
YOL089C	-0.0870731	0.51267
YMR036C	-0.0870621	0.494009
YNR049C	-0.0869115	0.477591
YDR240C	-0.0868599	0.611572
YOR249C	-0.0866581	0.530785
YCR082W	-0.0865018	0.452538
YGL110C	-0.0864362	0.614278
YNL026W	-0.0863783	0.487604
YLR368W	-0.086251	0.51997
YHR208W	-0.0861896	0.611713
YOR262W	-0.086174	0.511781
YGL216W	-0.0860466	0.470201
YJL131C	-0.0858205	0.5942
YGR077C	-0.0857391	0.467689
YIR014W	-0.0854612	0.519688
YKR104W	-0.0852948	0.712762
YKL138C-A	-0.0852783	0.580226
YMR021C	-0.0852632	0.506555
YJL049W	-0.0852239	0.684057
YLR079W	-0.0848888	0.463268
YIL007C	-0.0848562	0.560311
YHR114W	-0.0848405	0.514668
YKR023W	-0.0846806	0.650089
YCR036W	-0.0846804	0.492223
YBR123C	-0.0843625	0.488418
YOL059W	-0.0843151	0.573448
YOR367W	-0.0842084	0.487604
YKL190W	-0.0840591	0.534391
YLR320W	-0.0838833	0.514668
YPL128C	-0.0836877	0.573096
YBR227C	-0.0836622	0.533934
YNL035C	-0.0834024	0.555657
YOR216C	-0.0832186	0.617435
YDR478W	-0.083206	0.682656
YCL052C	-0.083106	0.456052
YJL070C	-0.0829819	0.50719
YPR022C	-0.082755	0.543338
YMR158C-A	-0.0827056	0.668391
YBR188C	-0.0826361	0.582032
YOR086C	-0.0825628	0.583979
RUF20	-0.0825193	0.855125
YPL067C	-0.0824923	0.684658
YKR022C	-0.0824273	0.478907
YJL184W	-0.0823743	0.506751
YPL109C	-0.0821918	0.495004
YIL150C	-0.0820778	0.688881
YNR033W	-0.0820507	0.475501
YBR265W	-0.0820426	0.676497
YFR034W-A	-0.0819621	0.834412
YLR422W	-0.0819471	0.512517
YPR119W	-0.0818976	0.673161
YDR368W	-0.0815578	0.541489
YGR170W	-0.0815042	0.565738
YHR134W	-0.081396	0.526945
YPR010C-A	-0.0813826	0.754428
YNL330C	-0.0813269	0.600508
YLR127C	-0.0812258	0.530882
YJL004C	-0.081123	0.556937
YDL073W	-0.0810303	0.636159
YMR199W	-0.0809689	0.555657
YBR095C	-0.0809236	0.541137
YMR289W	-0.0808925	0.540968
YNL099C	-0.0807815	0.50719
YDR289C	-0.0806668	0.675359
YPL239W	-0.0806641	0.544949
YPL270W	-0.080601	0.542474
YAL031C	-0.0805902	0.522021
YKR019C	-0.0804294	0.641041
[truncated: 3,862 more rows]

## Sheet: BY4742 Glucose vs. Ethanol
genes	WT logFC Glucose vs. Ethanol	FDR
YGL089C	-6.18568	8.68798e-286
YLR413W	-5.90156	1.54877e-209
YHR092C	-5.78519	6.74447e-84
YGL209W	-5.40461	9.95542e-71
YMR011W	-5.11931	2.81115e-47			This sheet contains RNAseq differential expression data for BY4742 (reference) that compares growth on glucose and growth during the later stages of fermentation when glucose is depleted and ethanol is the most abundant carbon source.
YDR345C	-4.73654	1.75156e-55
YEL040W	-4.5766	2.95448e-107
YHR216W	-4.23747	4.64821e-45
YGL157W	-3.88213	7.36586e-108
YNL065W	-3.73067	2.09493e-66
YOL136C	-3.65694	5.00828e-155
YDR024W	-3.45012	6.7848e-05
YHR094C	-3.40856	2.94023e-16
YOR047C	-3.37686	2.9232e-77
YFR055W	-3.37547	7.60283e-78
YOR203W	-3.34843	3.47774e-06
YGR109C	-3.242	7.81575e-78
YLR180W	-3.16423	8.86904e-36
YBR244W	-3.15641	5.40933e-149
YBR085W	-3.05271	1.62369e-11
YGR177C	-3.03948	1.2514e-60
YOR247W	-3.0317	1.45424e-12
YJR004C	-3.02021	5.31919e-43
YCL076W	-2.97155	0.564111
YDL241W	-2.95063	2.4992e-40
YLR112W	-2.89826	1.68513e-35
YLR058C	-2.85603	2.10823e-26
YGR208W	-2.82661	2.94509e-31
YPR194C	-2.81791	4.1799e-25
TLC1	-2.76999	1.30635e-69
YLR342W-A	-2.72254	0.00694776
YDL003W	-2.68372	7.08522e-57
YLR040C	-2.66329	1.1072e-16
YDR342C	-2.64908	5.11418e-49
YNL300W	-2.63006	9.79737e-08
YGR152C	-2.60872	5.14722e-43
YDR144C	-2.59957	1.11703e-80
YKL068W-A	-2.58154	2.63909e-12
YAL012W	-2.57403	2.22746e-66
YMR058W	-2.57386	6.14009e-28
YPL279C	-2.56507	1.35941e-15
YMR120C	-2.56327	2.95163e-31
YOR309C	-2.53725	4.48762e-15
YPR060C	-2.53713	6.8241e-57
YER055C	-2.52647	3.30643e-55
YBL081W	-2.52588	1.31639e-10
YJL212C	-2.52018	4.11849e-43
YDL085C-A	-2.4979	2.56775e-50
YHR183W	-2.49219	1.73669e-24
YKR080W	-2.47868	1.38419e-17
YKL128C	-2.45001	1.05163e-64
YBR012C	-2.42653	9.28276e-29
YOL007C	-2.38532	6.23991e-50
YPL256C	-2.35462	6.81911e-40
YJR023C	-2.34756	0.0721161
YOR121C	-2.34434	0.000703842
YPR113W	-2.3405	2.70807e-23
YNL319W	-2.30283	3.06047e-06
YLR372W	-2.30066	6.65055e-16
YDR309C	-2.28302	1.61791e-25
YLR452C	-2.2702	3.45639e-71
YIL121W	-2.26491	1.44317e-44
YML123C	-2.26132	4.54043e-12
YNR009W	-2.2566	5.81501e-23
YIL145C	-2.24404	3.86089e-17
YHR128W	-2.23833	3.65094e-71
YIL030W-A	-2.21601	0.000188908
YPL227C	-2.20504	2.90742e-59
YML056C	-2.19634	1.58001e-06
YAR031W	-2.19525	1.83119e-16
YOR128C	-2.18596	1.46877e-17
YIL141W	-2.15308	2.41668e-05
YLR437C	-2.13108	1.04385e-11
YDR261C	-2.12934	2.21787e-74
YGL015C	-2.12316	0.000256055
YMR050C	-2.10849	0.0560906
YMR305C	-2.10589	9.92567e-43
YMR189W	-2.09402	3.83568e-19
YOR051C	-2.0827	8.8003e-76
YDL219W	-2.07607	1.28469e-40
YNL024C	-2.06719	3.70239e-08
YBL002W	-2.06249	3.99717e-35
YHR123W	-2.06012	3.0261e-71
YHR210C	-2.05718	1.73031e-23
YPR114W	-2.05319	1.31353e-18
YCR043C	-2.03056	9.23984e-32
YPL187W	-2.02965	1.78011e-08
YAR015W	-2.02943	5.84964e-21
YDR019C	-2.02528	7.93254e-31
YNL129W	-1.99925	3.16718e-41
YNR014W	-1.99867	1.07752e-07
YKL101W	-1.99791	3.62926e-22
YLR202C	-1.99665	0.00170794
YGL253W	-1.99557	3.46258e-14
YLR359W	-1.99433	2.82238e-07
YMR304C-A	-1.98883	1.6861e-06
YIR030C	-1.98518	7.5006e-10
YOL056W	-1.98215	1.82272e-48
YLR179C	-1.97433	1.03049e-33
YIL134W	-1.97396	4.46171e-30
YCL027W	-1.97089	1.08755e-49
YJR147W	-1.96651	1.59051e-09
YGR121W-A	-1.95638	3.07918e-05
YJL213W	-1.94726	4.36557e-27
YGR240C-A	-1.94443	0.00028823
YJR054W	-1.94006	5.47093e-44
YAL007C	-1.93663	7.15847e-46
YOR315W	-1.93519	2.34214e-26
YLR008C	-1.93247	7.08037e-52
YER011W	-1.92292	1.57903e-24
YMR318C	-1.92144	6.97024e-26
YMR030W-A	-1.91222	0.000172654
YOR378W	-1.90977	5.2127e-11
YGL225W	-1.89882	1.4157e-09
YGR035C	-1.88898	4.2133e-18
YBR007C	-1.88837	1.31892e-32
YPL163C	-1.88725	1.61081e-08
YDR406W-A	-1.88309	0.0012087
YHR144C	-1.86025	1.79155e-36
YHR201C	-1.86013	5.59922e-11
YOR390W	-1.84594	4.16189e-13
YIL111W	-1.84529	1.29803e-33
YBR096W	-1.84253	1.02604e-58
YMR215W	-1.84104	1.2903e-17
YBR238C	-1.83737	1.85014e-18
YJL047C-A	-1.83574	0.0107204
YKL023C-A	-1.83547	5.46858e-10
YLR092W	-1.83095	1.20361e-23
YGL234W	-1.82921	8.43333e-13
YER148W-A	-1.82878	0.00254212
YMR300C	-1.82648	1.34967e-13
YMR177W	-1.82272	3.01093e-52
YCR041W	-1.82148	0.0164227
YIL118W	-1.81284	1.11854e-16
YOL150C	-1.81127	2.3049e-05
YIR043C	-1.81091	7.67179e-13
YKR093W	-1.80532	1.14128e-20
YGR221C	-1.80481	1.0325e-13
YML027W	-1.8047	3.39453e-21
YNL153C	-1.80384	2.49713e-11
YDL211C	-1.80014	9.53328e-20
YOR248W	-1.78697	0.031066
YJL104W	-1.78062	1.55139e-06
YLR108C	-1.77898	3.29699e-18
YGR061C	-1.77884	5.34847e-13
YER131W	-1.77692	1.37304e-21
YLR292C	-1.77643	9.44524e-12
YPL241C	-1.77611	1.35895e-34
YHR063C	-1.77421	1.57399e-32
YDR501W	-1.77332	4.80408e-21
YDR410C	-1.77251	2.31039e-28
YBR130C	-1.77143	1.37387e-31
YHR214C-B	-1.76831	3.07537e-05
YCR102W-A	-1.76046	0.0098583
YEL026W	-1.75577	2.91449e-17
YDR183C-A	-1.74691	0.00507843
YDL092W	-1.73326	6.7801e-12
YBR292C	-1.73249	0.00313199
YMR230W-A	-1.7224	0.00100915
YFR052C-A	-1.71892	0.00220499
YAR029W	-1.70855	4.8325e-16
YNL301C	-1.70273	1.70281e-17
YJL179W	-1.70118	2.11661e-08
YPL255W	-1.69485	3.49127e-13
YMR188C	-1.69385	3.95879e-13
YCL042W	-1.68959	0.0531912
YML052W	-1.67847	1.06657e-20
YOL013W-A	-1.67565	0.0208001
YLR363W-A	-1.67308	1.30307e-13
YPL263C	-1.67047	1.11772e-29
YDL086C-A	-1.66908	2.74254e-08
YPR046W	-1.66896	3.40299e-25
YCR065W	-1.66893	4.25737e-48
YPR035W	-1.66795	2.33657e-10
YJL214W	-1.66726	0.00030505
YGR039W	-1.66716	5.73578e-10
YGL229C	-1.66526	1.75074e-38
YDR528W	-1.66204	5.53352e-12
YHL036W	-1.65738	5.42887e-07
YDR414C	-1.65727	4.66956e-25
YLR022C	-1.65363	2.63277e-22
YJR069C	-1.65035	1.64719e-17
YML059C	-1.6422	2.14401e-42
YJL118W	-1.6408	2.0356e-09
YGR169C-A	-1.63296	0.0010826
YDL158C	-1.62891	0.0118052
YLR285C-A	-1.62854	0.0179986
YKL136W	-1.62555	7.42374e-05
YKL178C	-1.62543	2.5212e-16
YDL012C	-1.62321	6.15876e-05
YJL133W	-1.62056	4.3766e-36
YJR118C	-1.62049	2.60137e-26
YHR163W	-1.61816	2.84762e-12
YMR290C	-1.61634	8.20726e-39
YNL031C	-1.61131	1.43434e-14
YCR003W	-1.6107	9.30588e-19
YPR119W	-1.60825	6.0346e-35
YBR171W	-1.60165	4.63589e-14
YKL165C	-1.59905	1.45034e-34
YLR285W	-1.59641	2.37629e-28
YNL141W	-1.5938	5.43041e-17
YLR302C	-1.59235	0.00235528
YER001W	-1.58311	1.52599e-29
YLR073C	-1.58287	1.99836e-07
YDL127W	-1.58213	9.49693e-28
YJL190C	-1.58019	6.60226e-05
YLR448W	-1.57967	5.79402e-32
YKL009W	-1.5773	1.19278e-35
YKL106W	-1.57605	1.57886e-17
YDR408C	-1.56594	2.5832e-24
YHR049W	-1.56586	6.53838e-34
YBR105C	-1.56411	6.30672e-10
YOR198C	-1.56152	9.0568e-29
YER076W-A	-1.55894	0.0274642
YKL127W	-1.55875	9.94034e-19
YLR113W	-1.55538	8.65791e-32
YLR342W	-1.55489	2.15825e-22
YOL031C	-1.55232	3.71212e-33
YER070W	-1.5436	5.43091e-10
YML021C	-1.54342	1.74771e-19
YPL273W	-1.54179	3.5759e-11
YDR540C	-1.54156	9.00095e-11
YOL107W	-1.53802	3.44147e-29
YMR319C	-1.53532	1.69373e-20
YBL085W	-1.53422	1.15242e-19
YGR185C	-1.53311	1.76294e-25
YBR258C	-1.53234	0.000235918
YIL123W	-1.52893	9.90181e-19
YHR167W	-1.52584	1.05454e-17
YBR084W	-1.52578	2.16308e-21
YNL283C	-1.52486	1.9007e-15
YHR046C	-1.52483	6.87702e-17
YBR184W	-1.51921	1.82499e-18
YHR196W	-1.51821	1.2817e-27
YPL192C	-1.51701	0.0116928
YLR435W	-1.51434	2.63262e-13
YOL040C	-1.50978	4.44186e-21
YLR314C	-1.50927	4.00608e-36
YKR043C	-1.50924	7.59827e-11
YBR175W	-1.50442	2.7301e-27
YMR001C-A	-1.50257	0.0873789
YLR060W	-1.50172	1.26309e-19
YOR115C	-1.50135	4.16383e-20
YMR132C	-1.49975	1.27983e-23
YGL242C	-1.499	3.59562e-06
YBR156C	-1.49865	5.47838e-30
YPL143W	-1.49757	3.30128e-12
YOR073W	-1.49648	8.11795e-20
YDL052C	-1.49544	1.242e-19
YDR371W	-1.49124	1.61217e-21
YNL097C-B	-1.49098	0.00462799
YKL122C	-1.48798	2.95484e-05
YDL082W	-1.48231	6.35404e-20
YPR175W	-1.48182	1.39135e-22
YMR214W	-1.4815	2.03389e-36
YJL158C	-1.48128	1.48976e-11
YLR036C	-1.47794	5.4077e-07
YBR243C	-1.47573	2.68891e-28
YNL044W	-1.47496	9.00556e-26
YHR174W	-1.46981	0.000124276
YHR068W	-1.46372	1.31111e-15
YNR008W	-1.46256	4.1112e-10
YOR310C	-1.4605	1.29699e-05
YBR248C	-1.45816	4.67055e-21
YMR130W	-1.45419	1.47054e-35
YNL070W	-1.45358	2.87464e-19
YDR248C	-1.45233	4.36528e-30
YNL030W	-1.45097	1.59025e-10
YDL227C	-1.44998	3.42011e-18
YHR025W	-1.4474	6.95573e-17
YDR353W	-1.44557	7.88513e-21
YEL008C-A	-1.44494	0.148148
YGL147C	-1.44229	0.0170335
YDR344C	-1.44229	4.25397e-05
YER056C-A	-1.43978	1.4148e-23
YDR510W	-1.43842	3.639e-08
YMR307W	-1.4367	5.88617e-07
YJR043C	-1.43217	7.02457e-12
YBR233W-A	-1.4305	0.000178025
YNL146W	-1.43001	0.000127252
YOR224C	-1.42588	4.94689e-33
YJR097W	-1.42578	1.55106e-05
YDR020C	-1.4251	6.36081e-10
YBL028C	-1.41784	4.94722e-12
YMR217W	-1.4155	1.59581e-11
YOL080C	-1.41374	8.96843e-14
YGL012W	-1.41282	1.55368e-07
YGR148C	-1.40783	1.01556e-06
YCR087C-A	-1.40745	4.03293e-05
YMR158W	-1.40036	1.03048e-29
YJL122W	-1.39991	5.58959e-15
YMR003W	-1.39967	1.13472e-21
YDR089W	-1.39876	3.80218e-19
YKR060W	-1.39869	3.89364e-13
YGL230C	-1.39831	0.00264174
YDL117W	-1.39796	5.43764e-35
YMR179W	-1.38973	6.26083e-15
YGL101W	-1.3897	3.85907e-28
YOR153W	-1.38867	1.72881e-12
YDL136W	-1.38482	4.00543e-25
YML043C	-1.38344	6.27689e-13
YMR024W	-1.3824	1.1028e-36
YMR274C	-1.38168	9.42432e-09
YBR082C	-1.37728	1.02565e-11
YOR381W-A	-1.37386	0.00992772
YJL192C	-1.37259	1.96271e-36
YIL127C	-1.37257	5.15089e-05
YGR138C	-1.3721	9.14232e-11
YPL199C	-1.36985	3.28473e-36
YLR224W	-1.36744	1.17143e-29
YKL006W	-1.36616	7.89732e-08
YPL212C	-1.36608	1.58943e-23
YGL072C	-1.36534	0.00106991
YIL049W	-1.36342	3.0384e-12
YBR158W	-1.36031	2.88831e-23
YJL187C	-1.35762	5.73219e-39
YDL229W	-1.3576	2.45796e-06
YAL033W	-1.35622	4.31096e-05
YML077W	-1.35338	1.0374e-25
YER064C	-1.35309	4.23967e-34
YBL003C	-1.35135	0.0177024
YGR038W	-1.35007	8.71122e-32
YJR124C	-1.34799	1.28244e-27
YCR016W	-1.34594	4.81502e-14
YOL076W	-1.34535	1.78643e-26
YGR285C	-1.34511	4.90762e-22
YOL124C	-1.34187	2.93949e-15
YGR089W	-1.33805	1.15956e-27
YML036W	-1.33643	5.00901e-09
YLR048W	-1.33422	3.69657e-13
YHR143W-A	-1.33361	4.35134e-05
YER016W	-1.3323	3.49769e-12
YDR508C	-1.33098	1.68912e-17
YKR061W	-1.32936	5.68649e-09
YGL070C	-1.32669	1.77371e-25
YKL154W	-1.32632	3.41158e-24
YPR133W-A	-1.32467	7.58605e-05
YML018C	-1.3239	2.49265e-12
YGR153W	-1.32384	1.34044e-05
YGR054W	-1.32337	7.61921e-31
YGL224C	-1.32327	3.80529e-14
YMR010W	-1.32327	3.10918e-09
YJL193W	-1.32305	3.56871e-15
YML063W	-1.32224	2.16693e-12
YJL080C	-1.32157	2.80233e-10
YLR432W	-1.32128	1.93818e-08
YGL061C	-1.32008	4.08209e-09
YLR183C	-1.3199	1.30458e-27
YAL023C	-1.31737	4.36069e-19
YPL244C	-1.31453	3.5234e-19
YGL021W	-1.31334	6.29712e-10
YNR054C	-1.31217	1.89227e-05
YOR226C	-1.31182	1.15163e-24
YOR298W	-1.31162	2.32739e-06
YLR325C	-1.31116	1.12438e-16
YOR254C	-1.31086	2.91772e-26
YOL028C	-1.30857	2.11665e-07
YPR062W	-1.30772	4.91339e-05
YOR232W	-1.30654	1.05693e-28
YER044C-A	-1.30535	5.68466e-05
YLR420W	-1.30269	1.4824e-32
YHR047C	-1.29869	4.44527e-31
YGR103W	-1.29785	1.22359e-09
YBR181C	-1.29588	9.47655e-14
YGL194C-A	-1.29525	0.000165778
YEL001C	-1.29287	9.10595e-12
YKL066W	-1.28716	0.0784009
YLR200W	-1.28273	0.000232301
YPL172C	-1.2825	2.86686e-34
YHR061C	-1.28219	5.12611e-18
YBR189W	-1.28083	2.59597e-05
YLR083C	-1.28043	1.90273e-14
YBR073W	-1.27883	2.05421e-31
YER122C	-1.2774	1.71717e-06
YML124C	-1.2773	4.89579e-24
YNL108C	-1.27718	4.01874e-27
YHR154W	-1.27679	5.4046e-21
YPR187W	-1.2737	3.44132e-28
YEL054C	-1.27058	4.61739e-13
YHR143W	-1.26844	2.82903e-17
YKL138C	-1.26792	6.79228e-20
YGR068C	-1.26769	6.36546e-21
YOR216C	-1.26513	2.46442e-11
YDR194C	-1.26141	2.27562e-22
YIL040W	-1.26111	1.53498e-06
YBR092C	-1.25437	6.32742e-12
YGR215W	-1.25244	0.000125014
YGR017W	-1.25185	3.50796e-08
YPL253C	-1.25124	4.71204e-20
YGL031C	-1.25121	8.63646e-05
YHR149C	-1.25096	2.10039e-15
YBR042C	-1.25015	8.50533e-08
YNL090W	-1.24972	9.02146e-15
YJL138C	-1.24964	3.56396e-05
YBR133C	-1.24795	1.04162e-20
YBL032W	-1.24756	1.28356e-24
YNL248C	-1.24701	5.16697e-22
YDL014W	-1.24434	3.64182e-16
YHR175W-A	-1.24307	1.08593e-05
YPL068C	-1.2426	4.82298e-05
YDR037W	-1.24155	1.14291e-10
YOR265W	-1.23798	1.88634e-07
YPL267W	-1.23797	1.09204e-28
YKL099C	-1.23724	1.3039e-15
YJL201W	-1.23676	6.99782e-24
YIL131C	-1.23641	7.60199e-14
YBR162W-A	-1.23611	8.67709e-08
YKR026C	-1.23526	4.92024e-31
YER087C-B	-1.23457	8.77083e-29
YBR143C	-1.23379	2.04062e-14
YJL091C	-1.23187	2.09766e-26
YKL194C	-1.23173	2.0638e-23
YBR122C	-1.22414	2.18786e-08
YMR123W	-1.22161	4.86116e-25
YIL035C	-1.22126	2.16195e-08
YOR184W	-1.22068	8.35483e-12
YPL038W	-1.2198	7.93281e-10
YNL038W	-1.21938	4.77865e-10
YKR013W	-1.21737	5.32158e-07
YBR187W	-1.21733	1.01308e-07
YNL069C	-1.21622	1.7087e-12
YLR455W	-1.21513	1.95178e-15
YPL103C	-1.21383	2.62691e-15
YMR117C	-1.21301	6.31805e-08
YDR165W	-1.2124	1.54424e-11
YOR108W	-1.2104	1.99815e-08
YHL015W	-1.20882	1.58192e-07
YKL156W	-1.2085	1.65724e-13
YBR002C	-1.20824	1.06125e-07
YLR449W	-1.20781	3.26909e-08
YCL050C	-1.20683	2.00474e-15
YOR085W	-1.20631	9.3499e-20
YGR128C	-1.20592	1.64092e-11
YJL002C	-1.20379	6.88071e-19
YKL115C	-1.20089	0.0456144
YBR154C	-1.19867	4.78065e-23
YLR089C	-1.19845	9.20088e-15
YOR012W	-1.19773	0.000538437
YHR179W	-1.19764	8.67775e-10
YGR079W	-1.19744	3.60419e-07
YGR090W	-1.19742	1.71124e-27
YNR074C	-1.19707	2.00118e-29
YGR074W	-1.19694	5.9716e-07
YNR051C	-1.19593	2.46121e-08
YHR043C	-1.19566	5.5576e-22
YLR221C	-1.19502	3.4296e-08
YLR061W	-1.19475	4.20413e-07
YNL220W	-1.19456	0.000613711
YLR249W	-1.19167	0.000574889
YPL072W	-1.19123	2.30956e-23
YGR124W	-1.18771	1.73614e-11
YMR235C	-1.18683	1.40432e-24
YLR195C	-1.18351	5.79111e-17
YPL032C	-1.18219	8.05219e-09
YJL096W	-1.18157	2.01113e-21
YNL169C	-1.17991	6.36347e-14
YDR399W	-1.17832	5.35636e-06
YGR204W	-1.17726	1.28e-10
YLL002W	-1.177	8.1362e-23
YPL124W	-1.17462	1.08965e-15
YNL113W	-1.17426	1.56746e-11
YOR340C	-1.17369	2.47361e-21
YBR252W	-1.17312	2.57414e-11
YBR206W	-1.17226	0.000413372
YBR041W	-1.17044	6.59245e-27
YHR133C	-1.16671	3.55333e-06
YAR033W	-1.16635	5.43209e-11
YLR406C	-1.16366	9.21846e-06
YKR047W	-1.16319	0.0231259
YKR085C	-1.16287	1.77377e-15
YBR164C	-1.16139	8.5008e-19
YAL044C	-1.15975	6.49144e-09
YPR047W	-1.15824	7.71445e-18
YOR334W	-1.1581	1.11876e-22
YBL031W	-1.15805	1.19927e-13
YLR103C	-1.15739	4.52168e-13
YOL049W	-1.15672	2.46967e-15
YJR070C	-1.15539	1.77925e-15
YLR068W	-1.15539	0.000482809
YBR048W	-1.15413	2.15921e-07
YDR400W	-1.15323	1.80334e-13
YPL050C	-1.15321	3.51853e-18
YDR277C	-1.15202	7.38768e-05
YLR301W	-1.14655	0.00428519
YMR198W	-1.14623	2.69584e-16
YOR079C	-1.14558	0.000688073
YOR013W	-1.14554	3.73431e-05
YFR028C	-1.14102	7.75276e-20
YKL080W	-1.14073	1.86227e-10
YPR118W	-1.14049	2.27506e-09
YDR168W	-1.13892	1.50832e-08
YKL144C	-1.13665	2.71868e-16
YDR261C-D	-1.13508	0.00148296
YPL025C	-1.13491	0.0293174
YMR199W	-1.13486	4.37467e-12
YBL069W	-1.134	1.62418e-16
YJR063W	-1.13191	8.99431e-14
YAL025C	-1.13122	0.00164674
YBL063W	-1.12955	2.64692e-20
YIL138C	-1.12587	1.36989e-09
YDL235C	-1.1252	1.12201e-09
YHR021W-A	-1.12512	0.0394425
YKL084W	-1.125	4.70702e-08
YNL260C	-1.12419	1.92454e-06
YCR024C	-1.12278	1.37984e-06
YGR108W	-1.12163	4.18701e-24
YJR088C	-1.11928	1.58525e-06
YLR272C	-1.11898	1.99501e-18
YPR009W	-1.11691	9.10873e-05
YDR451C	-1.11392	8.82766e-19
YJL024C	-1.11389	0.000102801
YLR145W	-1.1136	2.56027e-13
YLR020C	-1.11359	6.03328e-16
YMR242C	-1.11356	1.35281e-05
YFL022C	-1.11161	2.79497e-15
YHR071C-A	-1.11054	0.0682607
YDL095W	-1.11028	1.10653e-17
YGL202W	-1.1097	1.66454e-13
YBR210W	-1.10872	5.54706e-17
YOL093W	-1.10857	0.0012148
YBL009W	-1.1079	1.74246e-19
YDR316W	-1.10671	2.07275e-07
YPL245W	-1.10651	9.97062e-07
YOR316C-A	-1.10587	0.00968398
YGR207C	-1.10448	1.89227e-05
YIL020C-A	-1.10406	0.0532013
YNL121C	-1.10346	7.81561e-14
YEL072W	-1.10219	7.11805e-11
YER043C	-1.10026	0.000449194
YBR191W	-1.09837	1.75677e-06
YHR208W	-1.09704	2.76811e-11
YGR157W	-1.09596	1.57855e-05
YDR370C	-1.09479	1.75348e-22
YKL089W	-1.09247	5.40726e-11
YOR260W	-1.08822	1.52398e-12
YGR169C	-1.08716	3.53096e-08
YPR041W	-1.08443	4.53994e-17
YLR192C	-1.08366	2.94802e-16
YGR078C	-1.08302	9.17838e-16
YLR139C	-1.08255	0.00014438
YNL079C	-1.08212	7.12909e-11
YNL096C	-1.08094	3.30039e-06
YLR227W-B	-1.0809	5.57326e-10
YKR083C	-1.08031	0.00116869
YDR235W	-1.08008	5.99635e-16
YOR202W	-1.07673	1.03893e-11
YPL131W	-1.07589	5.01546e-10
YML130C	-1.07578	1.07558e-14
YNR020C	-1.07549	3.6242e-05
YNL289W	-1.0742	1.65805e-08
YKL081W	-1.07388	2.71078e-05
YIL140W	-1.07288	9.08329e-21
YER138W-A	-1.0709	0.00644657
YKR092C	-1.07056	1.22512e-15
YDR210W	-1.06948	4.29035e-09
RUF23	-1.06907	0.177404
YKR059W	-1.06837	6.28843e-15
YOR167C	-1.06792	0.00148175
YNL078W	-1.06773	2.37984e-07
YNL066W	-1.06679	7.06704e-09
YLR167W	-1.06587	0.00269652
YPR110C	-1.06576	2.27325e-18
YJR143C	-1.06542	8.56205e-06
YDR245W	-1.06389	5.22701e-18
YGR084C	-1.06314	3.10364e-11
YNL155W	-1.06258	5.54341e-11
YJL148W	-1.06178	1.08472e-08
YFR031C-A	-1.06124	3.57122e-08
YDL055C	-1.06006	0.00123675
YMR144W	-1.05883	4.80319e-21
YDR266C	-1.05796	9.63713e-17
YNL166C	-1.05758	5.99248e-15
YNL162W-A	-1.05429	0.00212349
YLR132C	-1.05402	0.000168455
YMR296C	-1.05339	6.50144e-12
YLL031C	-1.05316	8.32829e-10
YPL114W	-1.05237	0.00606372
YJR001W	-1.05139	2.25408e-15
YHR084W	-1.0505	3.21725e-10
YLR197W	-1.0504	5.74021e-05
YPR141C	-1.04973	5.74825e-14
YPR074C	-1.04937	3.15132e-07
YAR002W	-1.04772	2.18562e-18
YIL162W	-1.0461	9.56795e-10
YJR030C	-1.0448	2.25054e-16
YNL188W	-1.04262	8.44516e-13
YLR257W	-1.04256	3.43183e-05
YJL097W	-1.04173	1.07147e-08
YPR004C	-1.04086	7.76577e-10
YAR028W	-1.04028	4.4766e-15
YLR429W	-1.03931	3.6518e-19
YAL059W	-1.03798	5.46319e-05
YDL225W	-1.03779	8.75667e-10
YGR166W	-1.03684	1.82644e-12
YNL222W	-1.03609	6.73176e-07
YLL024C	-1.03595	0.000285914
YHR088W	-1.03464	0.00341869
YDR376W	-1.03367	4.13951e-25
YIL116W	-1.03362	3.80461e-16
YOL097C	-1.03346	9.02021e-05
YDL178W	-1.03279	1.61365e-17
YGR191W	-1.03235	5.17061e-16
YJL107C	-1.03234	1.44795e-06
YGL050W	-1.03123	1.20919e-05
YOL139C	-1.03027	2.7645e-12
YML055W	-1.0294	4.51812e-12
YLR084C	-1.02879	2.10586e-24
YMR292W	-1.02858	0.00394235
YER086W	-1.02852	3.70844e-06
YHR172W	-1.02693	2.31703e-14
YDR303C	-1.02692	1.03897e-09
YHR089C	-1.02666	5.25157e-14
YKL042W	-1.02612	7.91292e-12
YLR064W	-1.02581	2.78636e-11
YOR342C	-1.02546	7.42052e-06
YPR145W	-1.02543	4.23078e-08
YOL077C	-1.02511	5.03013e-14
YNL236W	-1.02282	6.14449e-16
YLR404W	-1.02131	7.70432e-13
YML026C	-1.02114	0.00775892
YGL175C	-1.0208	3.38238e-08
YER002W	-1.02037	0.000661359
YGL220W	-1.01996	4.67115e-05
YBR088C	-1.01906	0.000388927
YJL035C	-1.01845	1.02558e-05
YDR326C	-1.0181	5.46412e-20
YKR006C	-1.01658	1.38571e-11
YNR075W	-1.01456	5.13056e-05
YOL149W	-1.01455	5.78506e-20
YHR052W	-1.01322	3.96271e-08
YML008C	-1.01319	3.06094e-13
YNL264C	-1.01293	1.06123e-22
YPL252C	-1.01284	7.33977e-06
YDR147W	-1.01264	2.67858e-22
YBR302C	-1.01243	0.0158913
YGR229C	-1.01206	4.42244e-16
YGR041W	-1.01018	9.06987e-20
YFR032C-B	-1.00966	0.0123754
YFR042W	-1.0096	3.03484e-08
YML085C	-1.00819	3.22496e-09
YKL033W-A	-1.00789	1.36055e-14
YEL042W	-1.00628	1.35808e-09
YDR023W	-1.00609	6.57054e-06
YJL136C	-1.00469	3.23734e-06
YNR044W	-1.00466	4.08711e-06
YNL126W	-1.00429	1.68374e-09
YCR063W	-1.0039	0.000201284
YNL081C	-1.00322	8.23557e-14
YDR021W	-1.00264	2.62653e-08
YER148W	-1.00215	5.57366e-18
YLR344W	-1.00199	7.47351e-08
YPR059C	-1.00034	0.0765806
YCL026C-B	-0.998756	3.55445e-09
YOR222W	-0.998461	7.70994e-08
YMR270C	-0.998436	4.29887e-15
YOR300W	-0.996921	0.262173
YMR013C	-0.995136	5.02544e-09
YGR076C	-0.995033	6.16224e-19
YLL035W	-0.993373	1.04625e-10
YDL145C	-0.993172	4.39544e-14
YPL097W	-0.993072	7.25291e-15
YMR001C	-0.99295	5.43083e-21
YDR068W	-0.992519	0.000364679
YBR233W	-0.991901	2.9544e-06
YOR301W	-0.99158	4.82767e-08
YLL045C	-0.991385	0.000158269
YCR071C	-0.99	3.86653e-05
YOR359W	-0.989331	0.000551168
YPL075W	-0.989059	1.60006e-08
YMR269W	-0.987806	6.97017e-06
YHL013C	-0.987127	1.63787e-08
YLR186W	-0.987031	1.64175e-06
YBL087C	-0.986268	0.00141103
YDR348C	-0.985843	1.60678e-10
YCR002C	-0.985328	1.26919e-13
YBL010C	-0.984456	0.00103541
YDR268W	-0.984281	2.22746e-11
YDR302W	-0.983832	2.00432e-07
YKR090W	-0.979852	5.84136e-17
YDL217C	-0.978519	1.40568e-17
YNL137C	-0.97843	7.42156e-08
YDR363W-A	-0.978214	0.0131471
YIR012W	-0.977919	2.36979e-13
YGR123C	-0.977428	0.000118578
YGR264C	-0.977331	1.29699e-05
YLR042C	-0.97709	4.02405e-08
YGR140W	-0.97656	1.22575e-08
YFL045C	-0.976119	0.0201602
YOR159C	-0.974943	0.00518018
YPL266W	-0.974316	3.05454e-10
YMR093W	-0.973865	7.40661e-12
YDR321W	-0.972571	4.37218e-05
YOL115W	-0.97205	2.01353e-11
YLR388W	-0.970509	0.00483293
YOL158C	-0.970493	0.000267139
YOR046C	-0.969149	3.29576e-10
YOL002C	-0.96771	7.15214e-05
YLR065C	-0.967646	2.87489e-16
YNL087W	-0.967148	4.51703e-17
YFR005C	-0.964698	5.88709e-16
YDR087C	-0.964503	7.03426e-08
YDL040C	-0.964356	1.09139e-17
YBL039C	-0.963521	1.36405e-05
YHR127W	-0.963273	1.77997e-13
YKL063C	-0.962247	1.40984e-07
YJR003C	-0.961436	3.44313e-15
YMR230W	-0.961351	5.20632e-08
YMR033W	-0.960893	7.26323e-21
YNL131W	-0.960366	1.27966e-14
YEL017W	-0.956875	2.14462e-15
YHR153C	-0.956803	0.0041583
YCR045W-A	-0.955881	0.00290599
YDR086C	-0.955864	6.17244e-17
YPL010W	-0.955495	8.47041e-05
YGR020C	-0.954509	1.21141e-10
YJR032W	-0.954427	1.84167e-07
YMR149W	-0.954225	7.49748e-09
YCL058C	-0.953707	0.0845779
YPL001W	-0.953489	1.09926e-11
YGL039W	-0.952717	0.000102614
YFL001W	-0.951745	1.44996e-11
YKL120W	-0.951373	2.90413e-07
YHR010W	-0.950827	0.00182386
YDR071C	-0.950725	1.3226e-11
YGL258W	-0.949974	0.0303251
YOL104C	-0.949777	3.35346e-08
YLR268W	-0.949496	3.77169e-14
YIL079C	-0.949472	2.73151e-10
YOL030W	-0.948309	9.69939e-08
YNL185C	-0.94826	5.6252e-14
YOL005C	-0.948145	0.00159314
YDR515W	-0.94727	1.2249e-05
YOR312C	-0.946164	0.00115731
YNR052C	-0.946083	1.27782e-06
YDR083W	-0.945769	0.00026424
YBL052C	-0.945725	2.35713e-11
YNL123W	-0.945186	5.12949e-17
YOR192C-C	-0.944879	0.194957
YHR005C-A	-0.943243	2.88766e-14
YIL158W	-0.942742	6.83114e-21
YGR271C-A	-0.942508	4.61183e-06
YLR397C	-0.942399	3.65296e-14
YIL078W	-0.942155	1.01481e-05
YML073C	-0.942032	8.42196e-06
YDL073W	-0.941709	2.39948e-15
YDR507C	-0.941284	1.32577e-16
YOR074C	-0.939997	2.00273e-12
YKR098C	-0.939584	4.45976e-18
YIL133C	-0.939497	0.000226118
YGL203C	-0.938167	9.35421e-05
YER102W	-0.93762	0.00806204
YNL247W	-0.936654	1.28628e-14
YNR041C	-0.936615	3.14236e-08
YBR254C	-0.936008	5.36123e-08
YNL182C	-0.934847	1.54718e-10
YFL047W	-0.933466	1.554e-08
YGR014W	-0.931096	1.42719e-08
YPL144W	-0.930725	0.000120975
YBR031W	-0.930365	0.001375
YPR137W	-0.930322	7.90841e-07
YDR117C	-0.930265	1.7233e-20
YFR001W	-0.930179	0.000693481
YGR227W	-0.929456	4.83546e-10
YGR036C	-0.928332	3.05839e-10
YDR320W-B	-0.926346	0.0133435
YGR098C	-0.925764	7.98994e-10
YAR002C-A	-0.925491	5.44057e-14
YDL213C	-0.924587	5.91093e-07
YKL027W	-0.92323	1.36773e-19
YDL135C	-0.922754	3.26926e-06
YML060W	-0.922344	3.42061e-12
YIL110W	-0.921583	3.8642e-08
YLR354C	-0.920464	1.46205e-05
YIL119C	-0.920124	0.000225464
YJR041C	-0.919092	3.64227e-12
YGL029W	-0.918934	0.00106943
YGR034W	-0.918527	0.0101526
YLR002C	-0.918335	5.25159e-12
YJL143W	-0.916086	3.99445e-09
YBR009C	-0.915322	0.000518605
YNL062C	-0.915152	6.70313e-13
YBR121C	-0.914233	3.31741e-06
YLL008W	-0.913225	9.48504e-07
YER118C	-0.913008	4.60954e-16
YHR059W	-0.912305	1.19596e-11
YEL063C	-0.911539	1.4508e-16
YMR166C	-0.910368	6.51383e-07
YKL172W	-0.909174	0.000504327
YNL284C	-0.907797	1.26087e-14
YBR078W	-0.907058	5.36295e-05
YDR324C	-0.906025	2.72805e-10
YFR031C	-0.904614	4.56149e-09
YLR129W	-0.903362	1.61549e-12
YGR150C	-0.903324	8.36397e-15
YIL009C-A	-0.901136	6.51675e-05
YJL177W	-0.90112	0.00231153
YOL019W	-0.900891	6.97667e-05
YHL028W	-0.900751	0.00481673
YMR070W	-0.900736	0.00751048
YBL061C	-0.900589	7.86769e-07
YJR153W	-0.898345	0.00904144
YDL202W	-0.897983	4.74401e-15
YJL183W	-0.896368	6.14355e-05
YDR412W	-0.894739	0.000360332
YOR293W	-0.894607	0.000519803
YGR156W	-0.894017	0.00102529
YML064C	-0.893892	0.00259046
YNL072W	-0.893642	0.000106817
YPL018W	-0.892466	6.37031e-05
YOL014W	-0.892428	1.05009e-05
YOR091W	-0.891862	9.51085e-05
YIL096C	-0.890849	4.05645e-05
YOR373W	-0.890044	1.30569e-06
YPL041C	-0.889537	4.31328e-08
YJL025W	-0.888994	8.09341e-09
YPR186C	-0.888725	4.9117e-10
YCR044C	-0.888389	2.12897e-08
YGR027C	-0.888297	2.0924e-08
YLR175W	-0.888113	2.81802e-05
YLR332W	-0.885759	5.40557e-07
YDL167C	-0.885282	7.74967e-06
YLR146C	-0.885154	4.03676e-05
YNL327W	-0.884601	1.8611e-05
YOL041C	-0.884556	1.31777e-09
YKL205W	-0.884303	1.07597e-13
YBR146W	-0.884215	2.08278e-13
YLR287C-A	-0.883486	0.000146568
YOL086C	-0.881888	0.0116732
YJR075W	-0.88136	2.78273e-17
YDR468C	-0.88114	0.00540118
YDL064W	-0.881047	1.39304e-11
YMR054W	-0.879548	2.05682e-14
YER019W	-0.879033	4.27464e-08
YJL208C	-0.878464	1.35469e-08
YDR052C	-0.877674	2.41967e-06
YOR194C	-0.875773	0.0113596
YJL140W	-0.875653	0.00245614
YNL207W	-0.875591	1.65966e-05
YPL128C	-0.875076	1.47875e-05
YLR095C	-0.874917	0.000485103
YIL161W	-0.874379	0.00458915
YDR179W-A	-0.873428	3.22707e-05
YHR013C	-0.873033	6.13289e-13
YDL081C	-0.872561	0.0105313
YGL065C	-0.871624	2.39722e-07
YDR519W	-0.871261	1.19793e-13
YDL226C	-0.871146	6.82374e-14
YOR098C	-0.870461	5.45103e-06
YDR065W	-0.869932	4.519e-06
YPL220W	-0.869689	0.00020631
YDR182W-A	-0.869331	0.0117265
YER117W	-0.869181	0.00778407
YPL210C	-0.868636	2.07978e-11
YDR518W	-0.867215	7.88914e-17
YNL306W	-0.865433	0.00749911
YCL045C	-0.864037	3.70109e-13
YOR103C	-0.863656	6.89681e-07
YOR164C	-0.863078	3.02648e-11
YGL263W	-0.862746	9.16508e-05
YOR281C	-0.862347	6.12795e-13
YKL180W	-0.861962	0.000211177
YDR119W	-0.861564	1.32789e-08
YER112W	-0.86143	7.84504e-05
YMR012W	-0.86109	5.70152e-11
YHR023W	-0.861047	7.45213e-10
YJL011C	-0.860538	0.00326619
YGR055W	-0.86033	0.000362032
YML111W	-0.860283	1.1821e-13
YDR465C	-0.859716	0.000178323
YDR237W	-0.858862	8.34694e-06
YNR061C	-0.858658	0.00950227
YGR241C	-0.858247	0.000163461
YKL004W	-0.858139	5.22698e-12
YML116W	-0.856811	0.000334803
YBL040C	-0.856503	1.56442e-08
YEL022W	-0.856036	2.89679e-13
YAR008W	-0.855639	6.49687e-07
YDR002W	-0.854697	0.0493432
YER109C	-0.853322	0.000151512
YNL251C	-0.852758	4.15793e-05
YOR161W-B	-0.851867	0.0834594
YNL177C	-0.848487	0.000105923
YER003C	-0.847738	8.59562e-05
YPL169C	-0.847708	1.8268e-08
YLR276C	-0.847628	5.41044e-07
YML046W	-0.847101	0.000593319
YKR094C	-0.846928	0.00512449
YOR006C	-0.845613	1.7583e-05
YLR203C	-0.845544	7.91739e-14
YOR067C	-0.844749	0.00109627
YPL237W	-0.844195	0.011842
YGR198W	-0.843839	2.85947e-13
YOR243C	-0.843262	1.83496e-13
YPR102C	-0.842067	0.0610517
YER087C-A	-0.84076	0.0420889
YGL077C	-0.839647	0.00998077
YDL208W	-0.839569	0.00168484
YBR282W	-0.839534	4.66414e-11
YGL204C	-0.839029	2.41639e-05
YHR012W	-0.838066	5.92151e-10
YHL004W	-0.837814	1.55018e-10
YDR449C	-0.83781	5.10664e-07
YGR063C	-0.837394	1.89299e-11
YHR108W	-0.835766	1.63613e-12
YNL029C	-0.835556	2.67984e-05
YMR202W	-0.833943	1.72823e-07
YOR101W	-0.833903	2.56266e-05
YJL196C	-0.832415	0.00135019
YKR038C	-0.832381	1.62569e-09
YNL002C	-0.832141	1.554e-08
YGL127C	-0.830057	7.23613e-07
YGL044C	-0.829872	0.0227077
YLR441C	-0.829865	0.0219315
YBL051C	-0.829599	0.0130608
YOR025W	-0.829272	1.16545e-14
YPR163C	-0.828602	2.42618e-07
YGL105W	-0.828347	5.78397e-10
YER032W	-0.828111	1.86709e-14
YIL069C	-0.827961	0.0253729
YLR003C	-0.827793	0.000633396
YJL168C	-0.826344	3.5371e-15
YLR101C	-0.826099	0.268144
YOR361C	-0.826021	9.32362e-06
YGL151W	-0.825591	1.36919e-08
YLR029C	-0.825324	0.00574396
YBR055C	-0.824759	3.77595e-11
YLR026C	-0.823847	2.27437e-17
YKR004C	-0.823209	8.2727e-06
YLR293C	-0.822349	1.41129e-05
YHR181W	-0.821715	2.06505e-05
YCL037C	-0.821221	0.0525121
YBL097W	-0.82117	8.06537e-05
YBR028C	-0.820612	1.97997e-06
YOL127W	-0.820507	0.0301328
YBR281C	-0.819915	1.50662e-14
YDL119C	-0.819874	1.06903e-11
YHR121W	-0.819501	1.03999e-10
YPL126W	-0.818825	5.74466e-10
YMR260C	-0.818662	0.00103363
YER049W	-0.817524	1.40428e-05
YFL034C-B	-0.817228	0.000526841
YNL213C	-0.816506	2.47688e-08
YPR033C	-0.816485	0.000363591
YFL037W	-0.816019	0.000525786
YER050C	-0.815908	1.86944e-08
YDR292C	-0.81397	4.8606e-12
YDR189W	-0.813639	3.4296e-08
YDR308C	-0.813423	4.65173e-10
YJL060W	-0.813334	1.92895e-10
YLR100W	-0.81253	1.26177e-09
YIL130W	-0.812144	1.13634e-06
YGR165W	-0.811799	1.31355e-13
YKL116C	-0.810724	1.3242e-10
YPR072W	-0.810598	6.55525e-06
YLL004W	-0.810198	0.00301842
YJL209W	-0.81019	7.38562e-14
YHR170W	-0.809887	4.02405e-08
YHR069C-A	-0.808002	0.0696059
YOR233W	-0.807837	7.61758e-15
YMR194C-A	-0.807513	0.0141837
YIL074C	-0.807468	0.00470079
YOL120C	-0.806867	0.0121101
YOL029C	-0.80565	2.5178e-09
YMR143W	-0.805261	0.0119253
YDR415C	-0.804923	4.81428e-06
YDR091C	-0.804771	0.00127164
YDR407C	-0.803953	2.56341e-13
YLR009W	-0.803875	8.33587e-07
YBR106W	-0.803557	0.045498
YFL046W	-0.802152	0.00449835
YJR101W	-0.801922	0.00653587
YNL298W	-0.801208	3.19301e-05
YKL155C	-0.80112	1.3479e-08
YHR062C	-0.800548	8.66996e-09
YPL069C	-0.800348	1.21962e-07
YFR041C	-0.79964	2.63164e-08
YOR360C	-0.799575	5.78223e-06
YGR085C	-0.799437	0.0272458
YLR045C	-0.798667	6.8629e-09
YCR067C	-0.798057	2.96467e-12
YGR082W	-0.796992	0.00098798
YGR262C	-0.794436	0.0127178
YDR527W	-0.794385	0.000721887
YBR283C	-0.794267	1.73367e-08
YOL015W	-0.793384	0.000428419
YER113C	-0.793315	6.0461e-08
YCL021W-A	-0.79293	0.0324221
YPL208W	-0.79212	0.00255212
YJR064W	-0.792085	4.02372e-09
YNR027W	-0.791104	0.000139846
YNL130C	-0.79097	1.86848e-07
YDR307W	-0.790232	1.30843e-07
YPL239W	-0.788433	0.0013156
YGL111W	-0.788195	8.57686e-07
YER029C	-0.787732	0.0112927
YIR021W	-0.787305	4.88917e-05
YGL189C	-0.786737	0.00114604
YKL018W	-0.786683	3.75203e-10
YGL067W	-0.785917	0.00012946
YGL035C	-0.78551	5.97436e-08
YPL038W-A	-0.785131	0.302772
YOL045W	-0.784569	9.35067e-09
YGL020C	-0.783495	0.000100868
YMR094W	-0.783096	0.001252
YLR137W	-0.782782	5.12526e-07
YGL016W	-0.782441	1.8017e-11
YJL073W	-0.781802	7.61464e-07
YMR131C	-0.781777	4.91432e-09
YIL018W	-0.780553	0.0606212
YMR212C	-0.780411	2.32739e-06
YDR138W	-0.780333	4.52626e-06
YOL022C	-0.780233	0.000296281
YML103C	-0.779904	1.13758e-08
YBL024W	-0.77987	1.81939e-12
YLR378C	-0.779862	1.35131e-07
YMR047C	-0.778753	1.0536e-05
RUF20	-0.778486	0.0227489
YDR133C	-0.778417	0.025999
YMR310C	-0.777998	0.00142832
YML115C	-0.776617	1.25035e-06
YIR009W	-0.776422	0.0120398
YHR116W	-0.776385	9.55145e-07
YAL038W	-0.773176	4.68989e-05
YGL068W	-0.772495	4.095e-06
YNL075W	-0.77215	1.7583e-05
YIL063C	-0.770662	9.82793e-09
YDR260C	-0.7704	0.0117841
YER025W	-0.76805	6.6393e-07
YJR067C	-0.767941	0.000616527
YNL197C	-0.767697	0.00212191
YPR051W	-0.767687	4.82767e-08
YGR025W	-0.766607	0.238048
YJL063C	-0.765773	0.000192073
YER151C	-0.764975	0.000834645
YER120W	-0.763954	0.000244192
YGL120C	-0.763554	1.40719e-05
YKL082C	-0.763084	0.0374268
YLR380W	-0.762893	0.000588691
YJL046W	-0.762872	3.76589e-05
YML080W	-0.762744	1.33249e-08
YNR022C	-0.762396	4.14668e-12
YIL022W	-0.760881	0.000381575
YFR007W	-0.760669	1.70984e-08
YMR218C	-0.760641	5.76767e-05
YCR034W	-0.760477	0.0540782
YLR051C	-0.760431	5.46319e-05
YOL103W	-0.760424	2.22689e-12
YOR033C	-0.760008	1.49852e-12
YDR347W	-0.759885	1.66097e-13
YDR382W	-0.759802	0.0585575
YPL053C	-0.759023	1.64086e-07
YIL070C	-0.758769	1.94505e-10
YPR120C	-0.758711	1.49891e-10
YHR014W	-0.758567	0.162374
YJR007W	-0.757662	0.000125014
YAL029C	-0.756567	1.97636e-13
YGR162W	-0.756145	6.8481e-09
YPL116W	-0.755897	1.06418e-10
YDR182W	-0.755206	3.46839e-07
YNL308C	-0.754888	0.0222951
YCR072C	-0.754311	4.94611e-08
YCL047C	-0.754245	1.37116e-05
YPR181C	-0.754202	1.91713e-08
YDR489W	-0.753869	1.14166e-05
YCL005W	-0.75349	0.000304111
YIL034C	-0.752428	0.000995217
YKL054C	-0.752424	0.00757139
YDR044W	-0.752311	4.96411e-08
YGL076C	-0.752184	0.192138
YNL085W	-0.751826	5.26469e-11
YKL073W	-0.751347	3.83921e-14
YLL011W	-0.750924	4.65791e-11
YJL076W	-0.750466	2.47239e-10
YCR090C	-0.749965	7.60019e-09
YDR467C	-0.749886	0.11978
YMR193W	-0.749316	7.10299e-06
YOR239W	-0.749225	1.84395e-06
YPL066W	-0.749035	0.0122699
YDR346C	-0.749034	2.99616e-11
YBR142W	-0.748851	5.6268e-07
YKR008W	-0.7488	3.91837e-07
YPL034W	-0.748372	0.000140992
YGR155W	-0.748169	0.00159314
YKL092C	-0.747853	4.27194e-07
YLR049C	-0.747741	0.000855691
YNL292W	-0.7477	9.1637e-11
YDR121W	-0.745476	0.000623197
YJR123W	-0.745363	0.0619539
YNR053C	-0.744355	3.54204e-06
YKL011C	-0.744228	2.78592e-09
YBR213W	-0.742641	0.0223041
YBL076C	-0.742547	0.00434272
YKL003C	-0.742342	6.75164e-07
YMR078C	-0.741839	5.99123e-13
YLR110C	-0.740816	0.00290599
YJL013C	-0.73918	2.66394e-09
YER156C	-0.739122	3.53621e-05
YBR161W	-0.739033	1.25075e-05
YOR234C	-0.738755	0.0533899
YNL238W	-0.738182	2.61357e-11
YOR326W	-0.737633	5.73676e-06
YAL034W-A	-0.736939	0.00533545
YBR135W	-0.736906	0.000200548
YJL014W	-0.734897	2.45032e-07
YPL127C	-0.733747	6.95231e-12
YMR252C	-0.733631	3.90407e-06
YPL249C-A	-0.733428	0.00789313
YHR066W	-0.732814	3.50755e-06
YGR280C	-0.731908	0.0193611
YPL153C	-0.731564	3.34573e-05
YDR454C	-0.731086	0.00452654
YNL244C	-0.730665	6.47151e-08
YLR286C	-0.730547	0.000957038
YBR239C	-0.730181	0.00884833
YKR027W	-0.730003	6.67913e-12
YCL043C	-0.729908	1.39839e-06
YDL045W-A	-0.728965	0.000109385
YLR275W	-0.728644	0.0119094
YLR069C	-0.728488	1.90844e-09
YOR004W	-0.727711	0.000339236
YNL320W	-0.727375	0.00276913
YDR060W	-0.726173	1.67414e-08
YLR409C	-0.726103	3.2366e-11
YBR083W	-0.726004	0.000399309
YPR158W-B	-0.725362	0.108902
YHR197W	-0.725044	1.19863e-07
YER027C	-0.724951	0.000552574
YLR185W	-0.724139	0.0761541
YBL011W	-0.723354	2.46217e-07
YPR034W	-0.723006	1.81527e-11
YKL219W	-0.7229	0.00708101
YPR067W	-0.720684	1.99053e-10
YNL058C	-0.719317	9.80954e-12
YNR046W	-0.719012	0.00116409
YOR188W	-0.718326	2.49141e-07
YBR126W-A	-0.716677	0.128407
YML031W	-0.716274	3.27015e-11
YLR147C	-0.715859	0.00806834
YDR395W	-0.715763	3.10971e-10
YFR009W	-0.715134	1.10958e-05
YPR043W	-0.714641	0.0197806
YPL112C	-0.714483	8.70686e-09
YOR375C	-0.713648	0.079153
YGR261C	-0.71364	1.02985e-08
YNL132W	-0.712922	6.26603e-06
YLR364W	-0.712128	0.000290977
YHR070W	-0.711669	0.00118942
YDL075W	-0.711246	0.0783039
YLR182W	-0.70978	1.93257e-08
YDR418W	-0.709337	0.00691499
YNL316C	-0.708865	5.39283e-07
YGL221C	-0.708221	0.00372041
YDR280W	-0.70809	2.28778e-05
YGR049W	-0.707786	0.0113334
YML024W	-0.707696	0.163721
YKL021C	-0.707579	9.95633e-09
YDL036C	-0.707365	0.000104073
YPL183C	-0.706787	1.62388e-07
YEL055C	-0.706577	8.54876e-08
YKL068W	-0.7061	1.44138e-05
YNL231C	-0.705822	4.78533e-09
YLR033W	-0.705413	2.55167e-06
YKL014C	-0.705143	1.50485e-08
YIL010W	-0.704937	2.35024e-11
YDL146W	-0.704914	0.00974586
YML125C	-0.703637	0.00060618
YPR166C	-0.703304	0.0112142
YOR131C	-0.703287	2.16877e-10
YER056C	-0.702737	0.0231363
YHR048W	-0.7016	0.00716667
YDL198C	-0.701345	2.40487e-06
YML094W	-0.699155	1.50546e-08
YDR064W	-0.699016	0.105347
YPL209C	-0.698733	0.000154418
YGL123W	-0.698574	0.0738097
YPL146C	-0.69857	0.00279092
YNR030W	-0.698342	5.16524e-08
YOR080W	-0.698233	7.30901e-06
YCR020W-B	-0.697509	0.00981043
YJR014W	-0.697447	0.00248865
YOR037W	-0.697097	0.0188904
YML025C	-0.695997	3.45286e-07
YDR146C	-0.695568	5.83879e-07
YNL263C	-0.695185	7.18412e-08
YMR194W	-0.694613	0.0783039
YER168C	-0.694518	1.27384e-07
YMR234W	-0.694095	5.57496e-08
YPL047W	-0.693186	4.22065e-05
YNL010W	-0.692878	0.127211
YJL090C	-0.692807	9.97145e-05
YIL052C	-0.691814	0.091938
YJL078C	-0.691624	0.096266
YGL082W	-0.691546	0.000103299
YGR119C	-0.690858	6.36982e-06
YJL051W	-0.690595	8.06833e-07
YHR035W	-0.690129	0.00909154
YCL044C	-0.689746	0.0818498
YPL129W	-0.689623	6.67928e-11
YER126C	-0.688958	5.60392e-06
YGR188C	-0.688626	0.00131625
YPL215W	-0.68857	7.31785e-09
YBR159W	-0.688195	0.000203321
YGL213C	-0.687804	2.43469e-07
YOR158W	-0.687424	5.32633e-10
YMR285C	-0.687252	1.13155e-09
YNR013C	-0.687136	1.741e-12
YJR042W	-0.686775	8.32261e-07
YLR210W	-0.685491	0.000770913
YDR500C	-0.685479	0.000455268
YNL190W	-0.684969	0.0907042
YJR010W	-0.684812	1.35469e-08
YOR096W	-0.684414	0.205924
YLR198C	-0.684289	0.13314
YGL097W	-0.683281	3.35327e-05
YNL217W	-0.683075	0.000371437
YDR113C	-0.682624	0.000142446
YBR104W	-0.682219	1.50983e-05
YOL135C	-0.679932	0.00248983
YKL166C	-0.679804	2.52138e-05
YJL134W	-0.679235	0.000226242
YFL010C	-0.678926	0.00989108
YDR448W	-0.67818	6.57435e-05
YER048W-A	-0.677908	1.3897e-06
YBR023C	-0.677787	2.921e-07
YKL165C-A	-0.677659	0.125503
YLL034C	-0.677657	5.20211e-05
YOR276W	-0.677506	2.69776e-07
YBR192W	-0.677179	2.2429e-05
YFR053C	-0.676845	0.000283369
YNL152W	-0.676673	0.00017263
YGR222W	-0.675976	0.000391511
YGL179C	-0.675408	2.41879e-07
YHR019C	-0.675254	9.36922e-06
YLR313C	-0.674969	8.33704e-08
YDR228C	-0.674885	0.000447926
YMR299C	-0.674086	1.23456e-06
YLR459W	-0.673621	6.06464e-05
YFR032C	-0.673209	0.318538
YIL053W	-0.672551	0.0510853
YER134C	-0.671743	1.62293e-05
YGL103W	-0.671644	0.0561787
YHR024C	-0.671504	0.000220811
YOR061W	-0.671059	8.17184e-10
YBR010W	-0.67053	0.00644331
YFL031W	-0.670179	5.68346e-06
YGR187C	-0.669952	4.76626e-07
YJL204C	-0.66981	1.03081e-06
YGR105W	-0.668541	9.99051e-08
YPL145C	-0.667802	4.78646e-07
YNL084C	-0.666862	4.54044e-06
YBL072C	-0.665998	0.0170691
YDR152W	-0.665831	1.05426e-08
YBR155W	-0.665824	0.00012948
YJL069C	-0.665813	6.23012e-06
YDR254W	-0.665507	3.40424e-05
YOR286W	-0.664572	0.00551136
YLR196W	-0.664267	6.38647e-08
YFL034C-A	-0.663737	0.012974
YLR376C	-0.663654	0.0176914
YGL083W	-0.663652	2.94946e-08
YJR010C-A	-0.663411	0.0283544
YPL040C	-0.662627	1.08425e-09
YGL022W	-0.662466	6.83609e-06
YDL189W	-0.662288	5.90681e-07
YHR141C	-0.662112	0.0662372
YPL014W	-0.662017	0.0100942
YDR106W	-0.659999	0.00982507
YKL132C	-0.65949	6.6621e-05
YNL282W	-0.659451	0.00236264
YPL090C	-0.659405	0.138443
YGL135W	-0.659351	0.0123754
YHR162W	-0.658827	0.00271323
YPL118W	-0.658594	7.5227e-07
YDR494W	-0.657976	0.00168931
YDR524C-B	-0.657738	0.0246701
YDR079W	-0.657389	0.000182431
YPL211W	-0.657181	0.154201
YJL194W	-0.657105	0.000507811
YDL098C	-0.656519	0.000164659
YJR009C	-0.656048	0.0707919
YNR012W	-0.655998	7.8033e-06
YOL039W	-0.655215	0.0351824
YLR143W	-0.654458	4.94641e-09
YMR309C	-0.654392	0.000345
YNL291C	-0.653962	4.58529e-07
YCR084C	-0.652094	0.00837299
YIR023C-A	-0.65159	0.34445
YIL132C	-0.651508	0.000325171
YDL007W	-0.651484	2.35234e-05
YGL064C	-0.651051	2.68104e-06
YBR003W	-0.650504	4.86558e-08
YNL122C	-0.650244	8.32587e-07
YPL269W	-0.649038	0.000228575
YLR018C	-0.648964	0.000187968
YER009W	-0.648438	0.112857
YPR070W	-0.647689	5.49338e-09
YBR166C	-0.647556	4.92701e-06
YOL003C	-0.646675	5.32158e-07
YMR281W	-0.645881	3.61451e-05
YMR223W	-0.645277	8.12183e-05
YPL132W	-0.645135	2.10901e-07
YPL081W	-0.64508	0.00209756
YKL113C	-0.645021	7.59514e-10
YEL050C	-0.644987	0.000243691
YPL155C	-0.644473	2.07455e-07
YMR291W	-0.644425	0.000937305
YOR367W	-0.644314	1.46757e-10
YDR098C	-0.644224	9.19147e-08
YMR067C	-0.644193	8.89609e-05
YLR043C	-0.643998	0.000161925
YDL083C	-0.643823	0.164787
YCR092C	-0.643373	4.6346e-09
YDL150W	-0.643209	1.23293e-06
YGL049C	-0.642715	0.00203153
YHL014C	-0.642674	2.72051e-05
YIL128W	-0.64154	5.10727e-06
YJL062W	-0.640942	4.69709e-08
YHR168W	-0.640727	3.18657e-07
YGL174W	-0.638967	5.15089e-05
YKL001C	-0.637271	0.000356955
YDR471W	-0.636629	0.0239779
YML097C	-0.635746	0.000951272
YFL017C	-0.635726	2.15499e-09
YDR446W	-0.635607	0.207426
YGR081C	-0.63547	1.66721e-05
YKL140W	-0.634362	1.6965e-08
YBR208C	-0.634125	0.0917958
YJR076C	-0.634107	3.69479e-08
YMR049C	-0.633264	2.12761e-06
YAL040C	-0.633182	0.000519478
YAL003W	-0.632712	0.0388612
YIL044C	-0.632149	1.36919e-08
YHR050W-A	-0.632108	0.233402
YOL144W	-0.631271	0.0264876
YDR472W	-0.631243	1.01187e-07
YHR204W	-0.631075	1.74862e-10
YCR046C	-0.631065	0.00149254
YNL175C	-0.630541	0.000661359
YJR053W	-0.629592	7.57876e-06
YOR337W	-0.628819	0.000491794
YBL091C	-0.628518	2.7903e-06
YER077C	-0.627846	0.00728225
YLR291C	-0.627632	1.07306e-05
YNL201C	-0.62755	3.25551e-09
YDR300C	-0.627022	0.000122677
YHR191C	-0.626965	0.127928
YNL154C	-0.626774	3.41833e-05
YBR261C	-0.626256	2.8624e-06
YHR117W	-0.625748	1.23053e-07
YDR339C	-0.625457	9.86304e-07
YHR042W	-0.625351	4.62071e-05
YLR244C	-0.625219	0.00278604
YDR025W	-0.624755	0.0759277
YER091C	-0.624531	0.0327682
YPL030W	-0.624294	4.05064e-05
YOR320C	-0.622998	3.37616e-06
YOR160W	-0.622693	8.87516e-09
YBL027W	-0.622634	0.0353053
YHR148W	-0.622289	0.000253637
YCL001W	-0.621986	5.27292e-06
YOL145C	-0.621925	0.000219394
YPR139C	-0.621531	5.74494e-09
YAR003W	-0.621425	0.0002192
YJL058C	-0.621259	0.00132797
YMR317W	-0.620296	0.0873789
YHR169W	-0.619856	0.000114906
YNL290W	-0.618507	2.0686e-08
YGL148W	-0.617305	2.98953e-05
YPR129W	-0.616557	0.00122815
YPL158C	-0.616302	2.07534e-09
YDR447C	-0.615759	0.241873
YNR026C	-0.614948	2.62122e-08
YJL157C	-0.614938	4.73545e-07
YHR207C	-0.614257	8.52831e-09
YLR150W	-0.613711	0.00767616
YFL054C	-0.613514	1.58258e-08
YGL257C	-0.613296	0.000281908
YOR305W	-0.613255	7.25872e-06
YDR184C	-0.613222	6.04502e-05
YBR084C-A	-0.613133	0.00262334
YNL189W	-0.613039	4.28606e-07
YGL052W	-0.613034	0.0999428
YDR312W	-0.612603	1.24648e-06
YMR263W	-0.612031	0.0376566
YIL076W	-0.612016	0.000688073
YIL093C	-0.61166	3.93469e-06
YPR165W	-0.610821	2.47973e-05
YDL074C	-0.610468	0.000158135
YOL098C	-0.610346	4.19947e-09
YAL041W	-0.609442	7.44811e-06
YOL095C	-0.609434	0.00228373
YML038C	-0.609086	6.85506e-06
YPR029C	-0.608637	1.47884e-07
YLR340W	-0.607994	0.0629148
YLR177W	-0.607781	7.56256e-06
YNL288W	-0.607567	0.00596058
YDR061W	-0.60755	7.17495e-08
YJR116W	-0.607094	0.0189227
YGR214W	-0.606476	0.00258166
YNR025C	-0.606374	0.163241
YKL049C	-0.605504	0.00516048
YER180C	-0.605423	0.00347848
YBR288C	-0.605302	0.00643354
YDL148C	-0.605245	3.09098e-06
YGL108C	-0.605235	0.0312135
YGL071W	-0.603044	0.0002184
YMR005W	-0.602825	0.0107544
YML051W	-0.602615	2.19788e-07
YHR091C	-0.602411	0.000253342
YMR220W	-0.602182	3.648e-06
YDR514C	-0.601815	0.00325016
YPL160W	-0.601756	1.9365e-05
YCR088W	-0.601132	1.28592e-06
YNL261W	-0.600826	1.00475e-05
YKL119C	-0.600413	0.0170848
YHR021C	-0.60019	0.224526
YDL164C	-0.600033	4.26721e-09
YOR175C	-0.598792	2.99188e-06
YGL051W	-0.598616	0.221369
YMR076C	-0.598402	0.000548581
YJR092W	-0.597956	6.78059e-07
YLR363C	-0.597349	0.00196885
YPL079W	-0.596981	0.158156
YCR009C	-0.596758	0.000750787
YOR008W-B	-0.596614	0.196032
YER058W	-0.596488	0.00717922
YKR099W	-0.596317	0.000288407
YOL094C	-0.595996	3.19595e-06
YOR246C	-0.595845	4.7677e-06
YGR071C	-0.595482	2.41967e-06
YNL178W	-0.595367	0.247873
YLR017W	-0.594438	7.73539e-07
YPL105C	-0.594216	3.72086e-06
YPR045C	-0.593797	0.00237363
YPR073C	-0.593346	0.0387126
YDL111C	-0.593231	1.60556e-06
YIL039W	-0.592211	0.000213546
YBR011C	-0.591874	0.00657941
YGR001C	-0.59181	0.000195724
YDR398W	-0.590436	1.50896e-06
YDR450W	-0.590376	0.201707
YDR038C	-0.590147	0.00367867
YER171W	-0.589151	3.77832e-08
YPR159W	-0.588647	0.000311175
YDR224C	-0.588529	0.0829958
YGL014W	-0.58818	1.494e-05
YGL238W	-0.588049	0.0456144
YMR308C	-0.585767	0.00133197
YGL145W	-0.585566	5.67085e-07
YDL191W	-0.585399	0.0765806
YNL001W	-0.585146	0.0123776
YDR331W	-0.58507	0.007415
YIL002W-A	-0.585059	0.0276239
YML106W	-0.584289	0.0175307
YMR142C	-0.584248	0.13314
YMR225C	-0.583638	0.000173656
YMR153C-A	-0.582666	0.0661044
YHR039C	-0.581501	1.2073e-05
YDL122W	-0.581311	0.000239472
YML016C	-0.581118	6.0362e-08
YIL103W	-0.580412	0.0008484
YEL016C	-0.580396	9.471e-07
YCR053W	-0.579117	0.0176468
YOR206W	-0.578691	4.25409e-05
YDL063C	-0.578384	0.0136461
YOR299W	-0.578122	1.51734e-07
YBR160W	-0.578122	0.000119022
YGR101W	-0.578078	0.00567737
YER100W	-0.577921	0.00890147
YGR118W	-0.577899	0.0513286
YBR091C	-0.577715	0.0215427
YNL151C	-0.577528	0.000690883
YDL059C	-0.577486	0.00942709
YOR269W	-0.577024	6.06464e-05
YOR087W	-0.575913	0.00338154
YJL031C	-0.575787	0.00033237
YGR106C	-0.574933	0.0194972
YJR145C	-0.574762	0.0490686
YCR018C	-0.574757	0.0259424
YNL307C	-0.573028	0.00046008
YHR076W	-0.572738	8.93722e-07
YGL232W	-0.572335	0.000976157
YKL212W	-0.572192	0.00113932
YGR107W	-0.572067	0.246423
YNL026W	-0.571378	8.48786e-06
YDR493W	-0.571373	0.00134085
YFL025C	-0.570927	0.000112609
YBR029C	-0.570792	0.000563442
YGR040W	-0.569992	2.65663e-05
YLR312W-A	-0.569561	4.99311e-07
YOR039W	-0.567762	1.23741e-05
YGL001C	-0.566609	0.00547013
YBL092W	-0.566313	0.231791
YMR161W	-0.565973	0.000135142
YGL063W	-0.565264	0.0190454
YOR166C	-0.564528	1.5293e-05
YPR101W	-0.564261	0.0120609
YIL004C	-0.563531	2.19835e-05
YMR178W	-0.563025	3.93306e-07
YGR083C	-0.562856	0.00114082
YLL009C	-0.562417	0.00524129
YNL313C	-0.561985	5.57948e-08
YNL050C	-0.561726	0.00092925
YPL254W	-0.560138	4.08711e-06
YOR201C	-0.559431	4.8783e-09
YNL112W	-0.559317	0.0122236
YPR132W	-0.556952	0.248251
YNL032W	-0.556327	0.00804034
YNL149C	-0.554936	0.000100868
YKL114C	-0.554871	3.65514e-05
YPL083C	-0.554446	2.50827e-06
YNL216W	-0.553993	7.34849e-06
YHR036W	-0.553287	0.00109918
YML093W	-0.552358	0.000231612
YNR043W	-0.552133	0.0286853
YDL205C	-0.551717	0.000544359
YJL119C	-0.55127	0.187949
YDR372C	-0.551137	0.000147329
YDR390C	-0.551035	3.73174e-05
YOL097W-A	-0.55094	0.151568
YOR372C	-0.550813	0.0596926
YOR313C	-0.550785	0.0293439
YGR275W	-0.550162	0.055851
YAL026C-A	-0.549678	0.527077
YJL216C	-0.549485	0.0116928
YIL098C	-0.549297	0.00308004
YOL038C-A	-0.5488	0.217525
YMR091C	-0.548243	0.000136302
YER127W	-0.548159	0.00290219
YDR042C	-0.547858	0.0763176
YER088C-A	-0.547689	0.28691
YML132W	-0.547532	0.168286
YGL028C	-0.547357	0.000986757
YMR277W	-0.546711	1.56441e-06
YGL200C	-0.546383	7.61918e-05
YLL051C	-0.546285	7.19291e-09
YEL015W	-0.54597	0.00300422
YLR253W	-0.545242	2.58842e-07
YHR203C	-0.54495	0.0297872
YDR140W	-0.54471	0.00917592
YLR209C	-0.544608	0.00450951
YPR053C	-0.544313	0.131345
YDR469W	-0.544174	0.000441677
YHR119W	-0.54303	0.000205353
YIL020C	-0.542562	0.000386848
YGL092W	-0.542215	5.97911e-07
YLR176C	-0.541819	0.00716806
YDR257C	-0.54171	0.0490218
YJL203W	-0.541681	0.0170848
YBR038W	-0.541579	6.71397e-07
YLR335W	-0.541004	1.98186e-05
YGR172C	-0.540848	0.0220083
YDL001W	-0.540497	0.00545048
YOR089C	-0.540457	0.219979
YHR026W	-0.540439	0.00296043
YLL021W	-0.540391	0.00127164
YLR426W	-0.540237	7.18678e-06
YEL053C	-0.54018	0.000202419
YEL003W	-0.539856	0.0231034
YHR072W-A	-0.539276	1.73445e-05
YIR026C	-0.539231	4.32088e-05
YEL037C	-0.538738	0.0022452
YHR098C	-0.538326	0.000329884
YOR241W	-0.53814	8.66459e-05
YIL021W	-0.537942	4.87353e-06
YGL244W	-0.537917	0.015269
YJL181W	-0.537701	4.60627e-07
YJL050W	-0.537114	0.000150806
YCR057C	-0.536712	4.03771e-06
YGL188C-A	-0.536094	0.101365
YDR341C	-0.534991	0.00412081
YDR033W	-0.533956	0.058643
YGR037C	-0.533025	0.000422975
YPL173W	-0.532953	2.27785e-06
YJL054W	-0.531843	2.29547e-07
YER023W	-0.531828	0.00117707
YER146W	-0.530504	0.000405988
YPL115C	-0.530358	8.41309e-09
YPL012W	-0.529966	0.00225313
YLR341W	-0.529503	0.304145
YIL019W	-0.529441	0.0676986
YNL046W	-0.529426	0.000109141
YOL033W	-0.528788	0.0330848
YJR015W	-0.528763	0.00352218
YJL145W	-0.528098	2.56808e-05
YDL107W	-0.527948	0.00198976
YIL011W	-0.527093	0.0055529
YDL240W	-0.527022	0.000280605
YOL121C	-0.52695	0.0888931
YIL086C	-0.526832	0.320848
YPL226W	-0.526027	0.0176914
YNR024W	-0.524966	0.00374743
YKL183W	-0.524895	6.97667e-05
YGL106W	-0.524649	0.000585605
YPR167C	-0.524304	0.00382725
YHR038W	-0.524057	0.00596058
YGL058W	-0.523658	2.52946e-06
YDR170W-A	-0.523626	0.0553478
YBR279W	-0.522809	0.0765806
YMR259C	-0.522763	0.00273917
YEL036C	-0.522372	0.000212508
YKL078W	-0.522314	0.0602966
YLR214W	-0.52206	0.0485319
YER038W-A	-0.521988	0.266697
YOR010C	-0.521932	0.00321174
YGL107C	-0.521671	1.9805e-05
YJL030W	-0.521436	0.000344182
YLR289W	-0.520634	6.28011e-06
YLR361C-A	-0.520633	0.0564575
YML105C	-0.520372	0.000424745
YLR226W	-0.51973	0.0450093
YDR226W	-0.519324	0.134967
YER177W	-0.519171	0.0706402
YDL192W	-0.518669	0.160415
YPL063W	-0.517863	0.00188605
YGL155W	-0.517461	5.9716e-07
YHL018W	-0.51689	0.0150431
YOR063W	-0.51687	0.255527
YNL302C	-0.516394	0.186667
YNL073W	-0.516369	5.10938e-06
YOR076C	-0.516354	0.000179516
YPR195C	-0.51562	0.304197
YER154W	-0.515357	1.86092e-05
YIL114C	-0.515036	0.0188504
YML096W	-0.514861	0.00280075
YDL166C	-0.514458	0.00253233
YGR179C	-0.513675	0.000485103
YGR189C	-0.513627	0.00776631
YIL008W	-0.512646	0.00395284
YDR393W	-0.512376	0.0182459
YNL252C	-0.512322	0.000453398
YOL123W	-0.511562	4.06406e-05
YML017W	-0.511135	0.0123033
YOL006C	-0.511131	0.0311012
YNL299W	-0.51083	0.0113702
YIL109C	-0.510158	0.000402582
YNL003C	-0.510119	2.20909e-06
YBR061C	-0.509955	0.00676779
YKL190W	-0.508953	0.0011041
YIR023W	-0.508559	0.00976387
YDR252W	-0.508157	0.00130109
YCL031C	-0.50692	2.51325e-05
YKL072W	-0.506612	0.000237346
YML009C	-0.506551	2.82238e-07
YJL010C	-0.506225	2.66459e-05
YOR288C	-0.505813	4.07727e-05
YDR297W	-0.505731	0.000978555
YGL246C	-0.505677	8.85749e-05
YLR382C	-0.503796	0.00308822
YOL052C	-0.503627	0.00603175
YDR175C	-0.503291	3.79619e-05
YDR163W	-0.502724	0.283209
YPR087W	-0.501851	0.578855
YNL147W	-0.501256	0.0219857
YML104C	-0.500986	4.51924e-05
YOR253W	-0.500969	0.00153588
YOR252W	-0.500793	0.00083317
YPL013C	-0.499992	0.0325491
YJL139C	-0.499864	0.00277146
YCL054W	-0.499584	0.00135712
YNL124W	-0.499429	0.192664
YNL275W	-0.499341	0.00240679
YPL204W	-0.498312	0.01804
YKL087C	-0.497688	0.000670679
YFR032C-A	-0.497384	0.172519
YKL206C	-0.497312	0.000966984
YDR075W	-0.496989	0.0892515
YGL129C	-0.49685	6.31629e-06
YBR037C	-0.496381	0.00118328
YNL021W	-0.496085	0.000131861
YER007C-A	-0.494937	0.0292886
YGL099W	-0.494691	1.51019e-06
YDR304C	-0.494309	0.00170447
YDR503C	-0.494028	0.00545614
YOR357C	-0.49345	0.0108542
YDR045C	-0.493226	0.0859458
YHR072W	-0.49291	0.00717145
YER072W	-0.492603	0.0133435
YKL181W	-0.49197	0.000113845
YGL094C	-0.49113	8.30158e-05
YPR069C	-0.490558	0.0743197
YAL024C	-0.489493	0.000283548
YBR079C	-0.488895	0.00270727
YML048W	-0.488747	0.00443923
YHR020W	-0.488462	0.0923301
YLR034C	-0.488385	0.000734068
YJL049W	-0.488283	0.000333612
YNL054W-B	-0.487696	0.00155865
YGL223C	-0.486258	6.34291e-07
YCR027C	-0.485877	4.4689e-05
YOR094W	-0.484637	0.0487165
YBR110W	-0.484233	8.11355e-07
YGR167W	-0.484073	0.032937
YLR096W	-0.48395	0.00132071
YPR171W	-0.483829	7.88043e-06
YER145C	-0.48301	0.087909
YDR296W	-0.482963	6.92749e-05
YOR104W	-0.482754	0.0975848
YJR057W	-0.482165	0.000226118
YDL070W	-0.48113	0.0339546
YOR205C	-0.480635	0.00293396
YIL016W	-0.480633	0.0728873
YBR151W	-0.480225	0.0708399
YKL126W	-0.479595	9.23407e-06
YMR208W	-0.479469	5.12991e-07
YER163C	-0.478435	6.62482e-05
YDL084W	-0.478025	0.204419
YLR006C	-0.477658	0.00013003
YNL111C	-0.477557	0.0297872
YPL243W	-0.476012	0.00757139
YPR174C	-0.475907	0.000850951
YCR022C	-0.475835	0.506222
YHR115C	-0.475698	0.00163725
YLR321C	-0.475342	0.0156117
YNL225C	-0.475087	0.00187371
YBL107C	-0.475021	0.000160282
YCL002C	-0.474832	0.0380547
YPR010C	-0.47431	0.00266986
YNL162W	-0.474268	0.39851
YDR427W	-0.474142	0.00656178
YMR119W	-0.473648	2.22732e-05
YFL002C	-0.473354	4.37759e-05
YLR436C	-0.472243	3.13522e-05
YJL087C	-0.47224	0.00149404
YPL043W	-0.471913	0.00212632
YAR014C	-0.471865	0.00218332
YER170W	-0.471341	0.032234
YGL013C	-0.470732	0.000298223
YER083C	-0.470421	1.41129e-05
YMR066W	-0.47025	0.00420669
YDR381W	-0.469675	0.0052519
YLR399C	-0.469513	0.00307082
YEL031W	-0.469105	0.0481681
YLL012W	-0.468336	0.000959833
YLR206W	-0.467918	0.247873
YIL091C	-0.467747	0.015271
YBR044C	-0.467631	2.27794e-06
YML069W	-0.467464	0.0003681
YKR088C	-0.46703	0.00497087
YNL227C	-0.466449	0.0263298
YNR028W	-0.465304	0.00944276
YHR193C	-0.465058	0.00419509
YHR085W	-0.464954	0.0468975
YMR257C	-0.464511	0.0004677
YDR499W	-0.463697	0.0298722
YHR142W	-0.463636	0.0216727
YPR056W	-0.463458	1.63661e-05
YJR142W	-0.463359	5.59823e-06
YMR116C	-0.462872	0.325362
YOR144C	-0.462692	0.000114788
YGL069C	-0.462625	0.419376
YGL216W	-0.462311	0.00613872
YJR068W	-0.46224	7.77969e-05
YPR105C	-0.46223	0.00115733
YNR015W	-0.46206	0.00194419
YPR143W	-0.461904	0.00393383
YKL110C	-0.460937	0.000169345
YJL198W	-0.460408	0.00412081
YDL236W	-0.460227	0.0826028
YMR098C	-0.460142	0.00104626
YLR373C	-0.459747	0.00132079
YKR079C	-0.459721	5.78298e-05
YOL010W	-0.459052	0.000136987
YML061C	-0.458081	3.14781e-05
YPL056C	-0.457667	0.430005
YGL142C	-0.457625	0.000105916
YMR014W	-0.457305	0.0270872
YGR072W	-0.457052	0.00653311
YGL226C-A	-0.456556	0.0471933
YNR003C	-0.456526	8.14683e-05
YCL011C	-0.456459	0.0329301
YMR121C	-0.4561	0.0855845
YMR267W	-0.455772	0.00268667
YEL007W	-0.455737	0.0167706
YGL241W	-0.455536	0.000181617
YBR112C	-0.455322	0.0803615
YBR080C	-0.455124	0.00013432
YNL167C	-0.454763	0.00802942
YPL093W	-0.45413	0.0111785
YDL101C	-0.453759	8.79507e-05
YGL247W	-0.453472	0.0147191
YLL038C	-0.453208	0.0178048
YEL061C	-0.452914	0.0015511
YOR110W	-0.452893	0.00049126
YOL069W	-0.451983	0.000838971
YCR015C	-0.451935	0.00273284
YOL001W	-0.451862	0.000157296
YKL008C	-0.451044	0.211661
YER161C	-0.450776	0.0546842
YKR082W	-0.450457	0.000307445
YCL030C	-0.450152	0.115124
YOR009W	-0.450108	0.027494
YOL090W	-0.449746	0.00476386
YNR021W	-0.449007	0.328964
YHL030W	-0.448218	0.0150802
YIL027C	-0.448204	0.0773383
YNL022C	-0.447963	0.000265258
YMR210W	-0.447937	2.28783e-05
YPR100W	-0.447523	0.0219137
YOR210W	-0.447451	0.367145
YDR222W	-0.447264	0.0204255
YKL104C	-0.447224	0.00104588
YLR390W	-0.446713	0.252168
YDR516C	-0.445821	0.00602694
YGL160W	-0.445419	0.0196036
YBR246W	-0.445217	5.78777e-05
YGL176C	-0.444901	0.000428973
YNR040W	-0.444137	0.00735985
YOL112W	-0.444089	0.0876375
YJL189W	-0.443749	0.368294
YJL117W	-0.443288	0.000316602
YDR532C	-0.443099	0.113693
YCL026C-A	-0.442687	0.670388
YMR141C	-0.442342	0.752176
YOR017W	-0.442206	4.93766e-05
YMR146C	-0.441424	0.0019928
YHR011W	-0.440842	0.0320296
YHR065C	-0.440109	0.000118179
YPL185W	-0.44006	0.370939
YCL024W	-0.440042	0.000152538
YLR104W	-0.440033	0.00441321
YMR228W	-0.439671	0.00404043
YGL195W	-0.438155	0.00116894
YDL100C	-0.438121	0.0229099
YDR211W	-0.437772	0.00146421
YCR095C	-0.437712	0.0493432
YIL159W	-0.436547	0.0075931
YJL061W	-0.436468	0.000881259
YLR424W	-0.435972	0.000956846
YMR229C	-0.435927	0.0002381
YFR051C	-0.435827	0.00115891
YOR278W	-0.435414	0.00172112
YPR130C	-0.434286	0.424557
YJL111W	-0.434196	0.00249342
YCR052W	-0.433445	0.00585621
YDR012W	-0.433115	0.113592
YHR147C	-0.432434	0.000155733
YKL222C	-0.432335	0.0320508
YNL309W	-0.432237	0.301761
YBL098W	-0.432141	0.0385089
YKR030W	-0.431741	0.000165913
YML015C	-0.431715	0.092208
YDR299W	-0.431525	0.0099095
YDR354W	-0.431451	0.00108551
YKL218C	-0.431382	0.00156744
YNL005C	-0.431322	0.00113578
YNR017W	-0.43125	0.00103946
YKL164C	-0.43109	0.014667
YBL008W	-0.431016	0.00141744
YDR337W	-0.430367	0.0029654
YPR125W	-0.430135	0.00389233
YOR123C	-0.429576	0.122621
YKL051W	-0.42934	0.00112763
YDR013W	-0.429293	0.20798
YDL130W	-0.429241	0.347437
YGR263C	-0.428649	0.0386879
YBL057C	-0.427944	0.00450819
YGL113W	-0.427929	0.012028
YDR159W	-0.427918	0.00130441
YIL038C	-0.427163	0.00226934
YNR038W	-0.42659	0.00415899
YKR011C	-0.425664	0.00478293
YDR325W	-0.425291	4.00447e-05
YGR136W	-0.424118	0.00208278
YOR257W	-0.423684	0.167871
YJL125C	-0.423052	4.54581e-05
YBR129C	-0.422831	0.000192767
YGR126W	-0.422737	0.097853
YMR079W	-0.422666	0.0142444
YGR181W	-0.42225	0.000487331
YKR001C	-0.421948	0.00194419
YDR281C	-0.42153	0.312083
YNL281W	-0.421101	0.00198559
YML037C	-0.421019	0.0380533
YOL017W	-0.420981	0.000137818
YGR252W	-0.420305	0.00694406
YDR116C	-0.419188	0.0212315
YBR152W	-0.418465	0.0535233
YLR393W	-0.418205	0.00977157
YDL155W	-0.418201	1.19208e-05
YOR044W	-0.417748	0.137169
YER087W	-0.417725	0.000318351
YNL234W	-0.417437	0.0330298
YLR067C	-0.417379	0.000381509
YHR114W	-0.417327	0.0576003
YLR264W	-0.417248	0.584801
YJR105W	-0.416548	0.223437
YHR107C	-0.416386	0.00340172
YDL093W	-0.415308	0.00522384
YIL095W	-0.414271	0.00387212
YLR212C	-0.413891	0.00954967
YPL007C	-0.413204	0.00321174
YLR287C	-0.412074	0.000302358
YDL051W	-0.411322	0.00160218
YMR129W	-0.411063	5.22564e-05
YJL109C	-0.409872	0.0967167
YLR412W	-0.409577	0.0125518
YMR275C	-0.409423	0.000110174
YDR118W	-0.409283	0.0100649
YKL045W	-0.409019	3.51948e-05
YLR306W	-0.408784	0.00553438
YNL232W	-0.408601	0.0765806
YNL148C	-0.408168	0.267352
YPL122C	-0.407955	0.000991993
YGR021W	-0.40786	0.0907362
YPR099C	-0.407625	0.287508
YPR190C	-0.406864	0.00297881
YCR089W	-0.406474	0.0561787
YBL035C	-0.406175	0.000795434
YLR333C	-0.406126	0.485638
YER012W	-0.405922	0.00412081
YGR097W	-0.405546	0.050783
YOR038C	-0.405392	0.000358411
YML014W	-0.404464	0.00535671
YDL143W	-0.404418	0.0300168
YDR143C	-0.404325	0.0530249
YOR066W	-0.404316	0.0755179
YBR260C	-0.404282	0.00289776
YAL042W	-0.404	0.0148123
YGL009C	-0.403423	0.0055092
YDR440W	-0.402845	0.000783356
YMR192W	-0.402287	0.00165729
YAL037W	-0.40189	0.0320941
YLR411W	-0.401653	0.0387732
YKR071C	-0.401601	0.0851074
YNL192W	-0.401383	0.00296613
YER149C	-0.399968	0.000938279
YPR107C	-0.399732	0.00161863
YLR357W	-0.398443	0.00162842
YJR027W	-0.398435	0.380568
YOR026W	-0.398335	0.000231522
YER068W	-0.398185	0.059699
YGR216C	-0.398085	0.0152985
YOR341W	-0.398023	0.0403145
YBR030W	-0.397512	0.000594535
YOR129C	-0.396345	0.000807162
YDL190C	-0.396334	0.0100156
YMR125W	-0.395844	0.00445919
YPR112C	-0.395421	0.0164837
YPR131C	-0.395406	0.00111871
YGR056W	-0.395241	0.0249061
YML058W	-0.395185	0.150447
YNL016W	-0.395146	0.0591957
YOL023W	-0.395107	0.0175454
YBL090W	-0.394898	0.0146925
YIL148W	-0.393495	0.341808
YLR126C	-0.392367	0.000979278
YDR108W	-0.391962	0.00723738
YDL018C	-0.391896	0.0179795
YER061C	-0.391602	0.0488014
YNL004W	-0.389984	0.0770101
YFL008W	-0.388346	0.0026538
YHR041C	-0.388281	0.0734753
YMR282C	-0.387753	0.000351188
YCR031C	-0.386025	0.448436
YDL195W	-0.386004	0.0360389
YDR063W	-0.385004	0.000557221
YER159C	-0.384567	0.395284
YBL026W	-0.384529	0.129245
YNL168C	-0.384185	0.0246323
YDR093W	-0.383906	0.000346544
YBL025W	-0.382133	0.110652
YGL226W	-0.381718	0.0297563
YGL027C	-0.381438	0.000631362
YEL033W	-0.381258	0.149599
YBR205W	-0.380971	0.00159314
YDL015C	-0.380942	0.174425
YGR113W	-0.380158	0.00374143
YIR019C	-0.379409	0.405522
YKR003W	-0.378839	0.00083317
YJR034W	-0.378636	0.0202177
YKL057C	-0.378618	0.00694406
YGL100W	-0.378409	0.00116944
YGL115W	-0.377647	0.191139
YNL035C	-0.376934	0.000776558
YPR048W	-0.376567	0.00349144
YBR194W	-0.376284	0.0367551
YKR081C	-0.375812	0.0168409
YDR480W	-0.37564	0.00442916
YHR120W	-0.374944	0.0106581
YCL055W	-0.374788	0.197873
YJR040W	-0.374202	0.0164341
YPL195W	-0.374054	0.00445252
YAR018C	-0.37386	0.0167011
YLR141W	-0.373836	0.123294
YGR168C	-0.373799	0.0197981
YOR021C	-0.373285	0.0402338
YOL106W	-0.371759	0.426123
YBR195C	-0.371174	0.00943463
YKL195W	-0.370585	0.0496145
YPR108W	-0.369925	0.00158291
YPR176C	-0.369828	0.00435898
YNL181W	-0.369694	0.00216806
YGR255C	-0.369099	0.000712213
YPL157W	-0.369001	0.00676779
YGL008C	-0.368692	0.444859
YIR004W	-0.367803	0.084404
YCR025C	-0.367237	0.340296
YDR361C	-0.367119	0.086994
[truncated: 3,862 more rows]

## Sheet: SY14 Glucose vs Ethanol
genes	SY14 Glucose vs Ethanol logFC	FDR
YLR413W	-5.35091	3.45891e-194
YDR406W-A	-4.83105	1.53766e-07
YLR342W-A	-4.74947	1.69721e-05
YGL209W	-4.73287	1.55297e-61
YDR345C	-4.67615	9.31974e-55			This sheet contains RNAseq differential expression data for SY14 (The single chromosome strain) that compares growth on glucose and growth during the later stages of fermentation when glucose is depleted and ethanol is the most abundant carbon source.
YDR024W	-4.54694	1.08724e-06
YML123C	-4.31242	4.64216e-39
YHR092C	-4.28102	2.03858e-53
YGL089C	-4.22439	4.07222e-172
YPR194C	-3.86905	1.51532e-41
YMR011W	-3.77642	2.31105e-30
YMR230W-A	-3.64098	3.57911e-08
YEL040W	-3.42929	7.1802e-70
YGL157W	-3.38357	7.70041e-92
YOR121C	-3.33659	5.69538e-06
YHR094C	-3.2434	3.62644e-18
YBR244W	-3.22175	1.92168e-150
YOL136C	-3.15799	1.01175e-120
YOR309C	-3.1439	4.38722e-23
YKR093W	-3.12749	2.25929e-54
YNL334C	-3.04986	0.580012
YGR295C	-3.04863	0.580476
YFR055W	-3.00083	1.76194e-64
YOR203W	-2.97185	4.07488e-05
YLR285C-A	-2.92971	3.91267e-05
YDL158C	-2.87951	2.00514e-05
YJR004C	-2.8634	4.17356e-39
YOR047C	-2.81543	3.83484e-57
YGR177C	-2.78647	1.0054e-52
YJL212C	-2.74188	6.14417e-52
YDR183C-A	-2.71004	2.98391e-05
YAL026C-A	-2.69615	0.00253834
YJR023C	-2.69024	0.0251071
YIL121W	-2.68495	5.09247e-63
YLR058C	-2.65172	3.75621e-23
YBR012C	-2.59735	6.14931e-32
YDL241W	-2.58588	6.252e-33
YBR085W	-2.57522	1.31237e-09
YNL319W	-2.52351	5.72517e-08
YPL038W-A	-2.48825	0.00298518
YDR144C	-2.42833	2.10449e-73
YLR040C	-2.39696	7.06829e-14
YLR108C	-2.38953	1.85134e-30
YLR180W	-2.35488	1.53675e-21
YPR035W	-2.34034	2.35156e-18
TLC1	-2.33672	3.30566e-57
YOR192C-C	-2.3164	0.000204879
YDL085C-A	-2.26939	8.42562e-43
YGR208W	-2.25555	4.74385e-21
YER055C	-2.23167	3.14367e-44
YCR102W-A	-2.22377	5.71173e-05
YBL113C	-2.21572	1
YGR292W	-2.21561	1
YAR073W	-2.2155	1
YDR344C	-2.19524	4.12119e-08
YKR080W	-2.19515	3.38278e-14
YMR120C	-2.19041	1.28374e-23
YLR112W	-2.16284	1.21139e-21
YJR147W	-2.14671	7.0994e-11
YGR109C	-2.13584	1.60936e-38
YLR202C	-2.12078	0.00105349
YKL136W	-2.11005	1.31284e-06
YPR060C	-2.08838	7.93781e-41
YHR128W	-2.08197	6.29175e-62
YCR041W	-2.08178	0.00113385
YIL030W-A	-2.04936	0.00307137
YDR281C	-2.0205	4.91975e-07
YGR240C-A	-2.01116	0.000406218
YKL128C	-2.00468	3.58389e-46
YDR309C	-1.9768	1.19024e-19
YML056C	-1.97118	1.81088e-05
YER138W-A	-1.96069	6.67237e-07
YHR183W	-1.95774	5.32612e-16
YGR039W	-1.93476	8.6079e-11
YMR189W	-1.91452	3.07296e-16
YHR214C-B	-1.8789	1.35401e-05
YLR372W	-1.87328	4.10246e-11
YNL024C	-1.8683	2.30269e-07
YOR128C	-1.86186	3.34495e-13
YLR452C	-1.85309	2.39453e-48
YOR315W	-1.85282	5.56774e-24
YER148W-A	-1.8492	0.00217962
YDL219W	-1.83478	5.17779e-33
YJL047C-A	-1.83347	0.00038458
YOL150C	-1.83066	3.64761e-05
YNL301C	-1.83035	7.08429e-20
YHL036W	-1.81798	3.65802e-08
YGL168W	-1.81778	0.013772
YKL115C	-1.81408	0.00351602
YGR035C	-1.80823	8.11285e-17
YPL227C	-1.80132	1.67114e-42
YGR152C	-1.79612	1.70949e-22
YMR001C-A	-1.7942	0.0365298
YDR261C	-1.78794	1.15276e-54
YDR019C	-1.77915	3.06567e-24
YNL129W	-1.77737	5.06511e-34
YDR371W	-1.77281	2.03504e-28
YHR123W	-1.76999	5.69948e-55
YER011W	-1.76247	3.72304e-19
YOR247W	-1.75782	2.82283e-05
YDR414C	-1.75512	3.7342e-28
YLR359W	-1.75321	7.22757e-06
YMR300C	-1.73913	2.22574e-12
YHR208W	-1.71253	4.52862e-25
YCL042W	-1.71158	0.069965
YHR136C	-1.70933	3.16245e-09
YPR114W	-1.7062	2.29525e-13
YNL300W	-1.70343	0.000526687
YIL145C	-1.70231	1.22619e-10
YLR008C	-1.69579	1.04996e-40
YFR052C-A	-1.69408	0.00296686
YPR113W	-1.68764	4.34954e-13
YBR096W	-1.67982	1.517e-49
YLR179C	-1.67864	3.50731e-25
YCL058C	-1.67428	0.00280075
YCR043C	-1.66859	1.0865e-22
YPL279C	-1.66843	0.0159914
YOR051C	-1.65365	1.517e-49
YMR058W	-1.6493	9.78624e-13
YMR304C-A	-1.64883	6.245e-05
YPL256C	-1.63806	1.92662e-20
YBL081W	-1.62728	3.03142e-05
YCL076W	-1.62107	0.000104563
YHR063C	-1.61945	2.04993e-27
YLR363W-A	-1.61943	8.3994e-13
YDR410C	-1.61395	5.62484e-24
YMR030W-A	-1.60836	0.000588648
YGL225W	-1.60279	3.53275e-07
YNL097C-B	-1.59788	0.00817026
YER131W	-1.59711	9.6782e-18
YPL273W	-1.59436	9.54509e-12
YMR050C	-1.5942	0.167405
YIL049W	-1.59043	7.78953e-16
YMR318C	-1.58861	2.52937e-18
YHR050W-A	-1.58762	0.00224973
YBL028C	-1.58585	1.51296e-14
YEL026W	-1.58083	2.15578e-14
YDR089W	-1.57515	9.09604e-24
YGL253W	-1.57336	2.35309e-09
YGR061C	-1.57273	2.07879e-10
YPR046W	-1.56123	1.05649e-21
YAR015W	-1.55336	5.59255e-13
YBR130C	-1.54593	1.83633e-24
YJR054W	-1.54526	2.67371e-29
YIL111W	-1.54469	6.15259e-24
YLR292C	-1.54102	4.19611e-09
YGR148C	-1.54024	1.12633e-07
YAL007C	-1.53987	6.56732e-30
YOL099C	-1.53941	0.0087175
YKL120W	-1.53691	7.97661e-17
YJL213W	-1.53037	1.7516e-17
YBR171W	-1.52622	8.83371e-13
YOR298W	-1.52533	4.91975e-07
YOL013W-A	-1.52406	0.0418987
YHR021W-A	-1.52285	0.00407583
YOL107W	-1.52276	8.21021e-28
YHR047C	-1.52272	1.69435e-41
YAL012W	-1.52224	8.64665e-26
YPL019C	-1.52005	1.46716e-15
YKL127W	-1.51769	7.50145e-18
YIL141W	-1.51511	0.00114195
YOL007C	-1.51166	1.61273e-21
YLR285W	-1.5107	2.10144e-25
YER056C	-1.50856	9.22743e-07
YHR144C	-1.50702	1.63825e-24
YDR528W	-1.50701	5.71349e-10
YGL234W	-1.50424	4.54184e-09
YOL056W	-1.50359	7.67973e-29
YLR448W	-1.49424	8.15457e-29
YDL136W	-1.4929	6.15415e-29
YER060W	-1.48542	1.34817e-06
YGR169C-A	-1.48459	0.00339848
YPR195C	-1.48421	0.000528423
YJL190C	-1.47952	0.000218003
YNL141W	-1.47824	5.9595e-15
YJL179W	-1.46952	1.54759e-06
YOL040C	-1.46808	6.47263e-20
YJR118C	-1.46671	1.3802e-21
YLR022C	-1.44958	1.27927e-17
YMR217W	-1.44159	8.27853e-12
YKL178C	-1.43751	5.08271e-13
YMR290C	-1.42619	6.65527e-31
YPL192C	-1.42416	0.0318601
YLR036C	-1.42403	1.78353e-06
YNL146W	-1.42392	0.000191578
YHR201C	-1.42203	6.19534e-07
YDL082W	-1.42154	2.19172e-18
YPR119W	-1.41888	3.02289e-27
YPR145W	-1.41129	5.65014e-14
YNL065W	-1.40475	2.2352e-12
YDL227C	-1.4041	7.03492e-17
YBR238C	-1.39761	1.20564e-11
YDR342C	-1.39339	2.40893e-15
YNL108C	-1.39118	4.57499e-32
YIL118W	-1.39096	2.2759e-10
YKR060W	-1.38911	7.76315e-13
YKR047W	-1.38696	0.0060733
YGL147C	-1.38646	0.0242769
YOR115C	-1.38555	2.75488e-17
YDL003W	-1.3692	9.7092e-17
YML059C	-1.36898	6.85507e-30
YMR194C-A	-1.36452	4.55921e-05
YNL153C	-1.36254	5.35944e-07
YDR261C-D	-1.36225	0.000157264
YGL031C	-1.35452	2.53843e-05
YLR435W	-1.34894	9.62898e-11
YPL241C	-1.3461	2.67135e-21
YGR185C	-1.34158	7.04348e-20
YHR167W	-1.34123	3.47733e-14
YEL001C	-1.33887	2.12908e-12
YIL134W	-1.33663	6.29851e-15
YLR449W	-1.33582	1.19567e-09
YLR325C	-1.33569	3.7173e-17
YBR007C	-1.33312	4.16522e-17
YAL059W	-1.3306	2.82013e-07
YML063W	-1.32803	2.23932e-12
YDR182W-A	-1.32471	3.02399e-05
YLR420W	-1.32329	1.31252e-33
YHR163W	-1.32211	1.36138e-08
YKL122C	-1.32096	0.000248956
YNL031C	-1.31673	3.9639e-10
YPL143W	-1.31584	1.17902e-09
YGR038W	-1.31581	3.3791e-30
YPR118W	-1.31499	5.95708e-12
YBR158W	-1.31422	1.11458e-21
YBR042C	-1.3132	1.92616e-08
YOL160W	-1.30799	5.1195e-05
YHR046C	-1.30634	1.30183e-12
YDL092W	-1.30132	3.09893e-07
YDL117W	-1.29821	3.76796e-30
YNL038W	-1.29774	4.47645e-11
YJL104W	-1.29762	0.000540025
YOR101W	-1.29555	5.82412e-11
YGL009C	-1.29277	7.35478e-20
YPL163C	-1.29037	0.000128048
YGL158W	-1.28892	3.1339e-05
YMR214W	-1.28834	2.20303e-28
YKL006W	-1.28777	5.05746e-07
YPR130C	-1.28724	0.0119328
YPL263C	-1.28537	2.46828e-18
YHR174W	-1.28518	0.000927982
YDR042C	-1.2845	4.21843e-05
YLR257W	-1.28284	3.99318e-07
YGR103W	-1.2822	2.44047e-09
YDR165W	-1.28044	1.14382e-12
YDR540C	-1.27713	2.1046e-08
YPL187W	-1.2765	0.000432978
YDR133C	-1.27648	0.000269939
YBL002W	-1.27545	1.34361e-14
YJL192C	-1.27167	2.45258e-31
YOR184W	-1.2712	1.52368e-12
YER056C-A	-1.26943	1.26033e-18
YMR188C	-1.26874	6.81183e-08
YKL009W	-1.2685	8.80415e-24
YBR084W	-1.26683	2.50656e-15
YGR221C	-1.26444	2.30864e-07
YJR097W	-1.26315	0.000153408
YLR406C	-1.25996	1.88386e-06
YDR320W-B	-1.25951	0.00541548
YOR226C	-1.25583	1.30099e-22
YOR254C	-1.25524	3.64154e-24
YOR198C	-1.2545	4.03587e-19
YOR108W	-1.25282	7.09666e-09
YBR189W	-1.24474	5.2229e-05
YFR005C	-1.24423	5.77455e-26
YDR408C	-1.24388	8.1424e-16
YOR224C	-1.24278	9.12885e-26
YOL080C	-1.24138	6.05789e-11
YBR154C	-1.24127	1.49472e-24
YPR158W-B	-1.23755	0.015576
YAR029W	-1.23568	4.53524e-09
YKL154W	-1.23353	3.59467e-21
YMR215W	-1.23261	1.06555e-08
YOL085W-A	-1.23143	0.0115087
YCR087C-A	-1.22941	0.000380261
YIL035C	-1.22854	2.32174e-08
YOR300W	-1.22657	0.156013
YHR196W	-1.2255	1.58358e-18
YHL015W	-1.22321	1.41318e-07
YLR061W	-1.22216	2.76141e-07
YPR175W	-1.2212	9.46103e-16
YBR206W	-1.22011	0.000309681
YMR130W	-1.21986	3.49546e-25
YKR043C	-1.21813	1.86082e-07
YNR008W	-1.21637	2.52811e-07
YML026C	-1.21518	0.00172267
YBR181C	-1.21387	3.76195e-12
YKL066W	-1.21312	0.104664
YBR092C	-1.21167	4.18268e-11
YKL106W	-1.21002	7.27144e-11
YDR353W	-1.20957	5.76607e-15
YMR292W	-1.20815	0.000775746
YBR104W	-1.20745	3.62597e-15
YLR437C	-1.20558	0.000113179
YGL015C	-1.20546	0.0192971
YBR258C	-1.20534	0.00451342
YPL255W	-1.20508	3.06654e-07
YGR157W	-1.20483	2.41775e-06
YJR124C	-1.19894	1.31417e-22
YNR014W	-1.19436	0.0016107
YBR187W	-1.19322	2.13038e-07
YNL069C	-1.18933	6.58902e-12
YHR025W	-1.18515	1.0027e-11
YLR064W	-1.1841	1.38906e-14
YLR113W	-1.18385	3.9629e-19
YJR069C	-1.18176	1.0069e-09
YPR138C	-1.18168	1.93255e-12
YCL027W	-1.1814	1.89861e-16
YLR048W	-1.1812	1.62454e-10
YGR089W	-1.17566	1.38549e-21
YJL193W	-1.17437	2.70203e-12
YMR010W	-1.17411	1.75882e-07
YJL002C	-1.17294	6.14027e-18
YBR156C	-1.1682	4.04058e-19
YHR175W-A	-1.16577	5.05587e-05
YOR310C	-1.16571	0.000587437
YGR285C	-1.16447	8.01272e-17
YNL070W	-1.16152	1.13867e-12
YDR037W	-1.16071	2.14754e-09
YBR048W	-1.15905	2.34464e-07
YKL033W-A	-1.15899	8.39277e-19
YJR003C	-1.15822	3.66898e-21
YOR216C	-1.1581	1.43816e-09
YJR043C	-1.15374	4.73508e-08
YDR248C	-1.15348	2.33439e-18
YNL096C	-1.15325	8.25155e-07
YOR260W	-1.1532	8.53194e-14
YOL076W	-1.15268	8.96922e-20
YMR235C	-1.15123	3.38203e-23
YLL024C	-1.14753	6.77768e-05
YDL012C	-1.14552	0.00546011
YNL155W	-1.14527	1.96308e-12
YMR132C	-1.14236	5.9595e-15
YLR167W	-1.14225	0.00149182
YJL091C	-1.13889	4.86891e-23
YDR020C	-1.13681	9.39068e-07
YML052W	-1.13672	3.16412e-10
YPR187W	-1.13552	1.09486e-22
YHR133C	-1.1337	7.44236e-06
YLR083C	-1.12955	1.78727e-11
YAL033W	-1.12948	0.000779119
YCR016W	-1.12424	4.03615e-10
YEL054C	-1.1238	2.01454e-10
YBR248C	-1.12328	5.20489e-13
YER088C-A	-1.12324	0.0273255
YIL127C	-1.11579	0.00120238
YBR082C	-1.11313	4.90795e-08
YML021C	-1.1119	8.41929e-11
YDR446W	-1.11039	0.0364709
YGR090W	-1.10846	1.06978e-23
YKL099C	-1.10711	9.45702e-13
YJL133W	-1.10705	3.71e-18
YJL122W	-1.10604	8.49102e-10
YCL050C	-1.10547	4.56316e-13
YFR001W	-1.10434	6.30698e-05
YJL097W	-1.10426	1.4714e-09
YDR194C	-1.10413	2.14437e-17
YOR340C	-1.10322	4.63382e-19
YNL248C	-1.10305	1.38162e-17
YMR024W	-1.10235	9.82376e-24
YDR303C	-1.10065	8.76142e-11
YJL201W	-1.09984	6.59435e-19
YJL080C	-1.0997	1.91908e-07
YOL124C	-1.09939	7.20933e-11
YDL052C	-1.0978	3.62945e-11
YMR305C	-1.09749	6.31068e-13
YCR003W	-1.09748	1.94034e-09
YIL133C	-1.09745	1.86837e-05
YNL220W	-1.09699	0.00194605
YLR060W	-1.09483	4.64715e-11
YKL101W	-1.09397	1.16156e-07
YJL107C	-1.09378	3.98918e-10
YBR175W	-1.09376	2.6521e-15
YPL068C	-1.09335	0.000479663
YGL229C	-1.09209	3.80637e-17
YGL224C	-1.09207	3.36333e-10
YPR102C	-1.09186	0.0159107
YDR168W	-1.09161	7.55813e-08
YGL242C	-1.0916	0.0009034
YLR227W-B	-1.09148	5.59419e-10
YER001W	-1.08965	6.46776e-15
YJL138C	-1.0892	0.00037825
YPR110C	-1.08887	3.66364e-19
YLR200W	-1.08783	0.00215864
YMR242C	-1.08767	2.59278e-05
YHR179W	-1.08682	3.34906e-08
YGL039W	-1.08642	9.73709e-06
YFR032C-B	-1.08526	0.00713313
YHR088W	-1.08442	0.00248929
YGL021W	-1.08337	4.50555e-07
YDR504C	-1.08308	0.0157769
YLR314C	-1.08257	2.44644e-19
YKR092C	-1.08206	7.21521e-16
YAR031W	-1.07565	6.49275e-06
YKL144C	-1.0756	2.03913e-14
YOL031C	-1.07492	1.72487e-16
YLR388W	-1.07435	0.00204412
YLR342W	-1.0742	2.07623e-11
YKL081W	-1.07402	3.23346e-05
YDR399W	-1.07269	4.21982e-05
YMR319C	-1.07168	4.51632e-11
YOR232W	-1.0716	1.12436e-19
YDL229W	-1.06461	0.000269026
YPL050C	-1.06369	1.45169e-15
YOR312C	-1.0607	0.000305644
YBR143C	-1.06067	6.67276e-11
YBL040C	-1.06045	2.28663e-12
YNR061C	-1.05963	0.00144234
YLR301W	-1.05927	0.00952751
YJR088C	-1.05918	6.96442e-06
YHR143W-A	-1.05907	0.00139211
YGR054W	-1.05738	2.98286e-20
YKL080W	-1.05694	4.70257e-09
YDL081C	-1.05635	0.00214415
YNL090W	-1.05536	6.89538e-11
RUF20	-1.05467	0.00179376
YML018C	-1.05453	2.64574e-08
YOL049W	-1.04931	1.00501e-12
YBR243C	-1.048	4.85534e-15
YDL086C-A	-1.04652	0.00062779
YML036W	-1.04609	4.39358e-06
YJL196C	-1.04464	6.26982e-05
YOL014W	-1.04409	2.22453e-08
YPR133W-A	-1.0417	0.00219095
YBR233W-A	-1.04069	0.00764468
YPL212C	-1.0404	2.12735e-14
YNL044W	-1.03989	1.32068e-13
YKL165C	-1.03975	1.16055e-15
YKL023C-A	-1.03801	0.000514887
YGR128C	-1.03754	9.22364e-09
YDR087C	-1.03732	7.18503e-09
YDR370C	-1.03728	8.55819e-20
YER122C	-1.03697	0.000129344
YDR083W	-1.03585	7.67034e-05
YLL045C	-1.03245	9.75906e-05
YDL211C	-1.03195	2.43752e-07
YBR041W	-1.03165	4.00458e-21
YJR001W	-1.03036	8.43482e-15
YER117W	-1.02997	0.00179131
YJL148W	-1.02599	3.67109e-08
YIL040W	-1.02544	0.000120483
YBR191W	-1.02493	1.01069e-05
YDR302W	-1.02212	7.66814e-08
YER102W	-1.02146	0.00435091
YMR177W	-1.02112	1.78502e-18
YDR321W	-1.02084	1.99613e-05
YLR195C	-1.02027	8.85758e-13
YNR054C	-1.02001	0.00109132
YKL138C	-1.01725	4.48366e-13
YLR089C	-1.01708	7.75792e-11
YDL235C	-1.01671	4.99775e-08
YDR119W	-1.01562	2.12949e-11
YOR153W	-1.01476	3.2658e-07
YDR245W	-1.01459	1.98619e-16
YDR179W-A	-1.01357	1.36554e-06
YPL041C	-1.01355	3.18148e-10
YJR032W	-1.01313	3.69264e-08
YGR204W	-1.01271	4.21811e-08
YLR192C	-1.01201	2.9945e-14
YJR070C	-1.01089	3.81262e-12
YKL068W-A	-1.00791	0.00566533
YOR381W-A	-1.00768	0.133048
YDR510W	-1.00625	0.0001481
YPL253C	-1.00519	4.68265e-13
YLR049C	-1.00121	8.23284e-06
YGL029W	-1.00082	0.000400808
YGR227W	-0.999507	2.71949e-11
YML077W	-0.99823	1.53569e-14
YML073C	-0.995711	2.95102e-06
YLR084C	-0.991753	2.65839e-22
YBL087C	-0.991747	0.00153273
YPL131W	-0.990236	1.37376e-08
YGR124W	-0.989936	2.68561e-08
YKR061W	-0.989457	1.8584e-05
YPL245W	-0.987709	1.17533e-05
YLR068W	-0.986046	0.00346836
YBR164C	-0.985418	7.34639e-14
YOR265W	-0.98529	4.66935e-05
YER087C-B	-0.984853	9.91486e-19
YGR025W	-0.984541	0.156659
YLR020C	-0.982514	1.01263e-12
YHR068W	-0.982425	1.00422e-07
YJL024C	-0.980681	0.000772767
YKL156W	-0.979716	3.03547e-09
YKL084W	-0.97913	3.19162e-06
YKR026C	-0.977757	5.8538e-20
YDR508C	-0.977606	4.78872e-10
YMR123W	-0.976536	1.62251e-16
YHR014W	-0.976028	0.0915817
YCR065W	-0.974783	3.78044e-17
YOR378W	-0.974759	0.000133197
YNL121C	-0.974337	5.79861e-11
YLR003C	-0.972115	6.34713e-05
YBR093C	-0.971841	2.0838e-06
YLL002W	-0.970626	3.8367e-16
YLR145W	-0.970167	2.3232e-10
YMR003W	-0.97005	5.44818e-11
YPR009W	-0.968737	0.000749884
YPL103C	-0.966741	3.75656e-10
YHR185C	-0.965666	0.0937389
YIL138C	-0.964311	2.87808e-07
YBL085W	-0.96423	1.61128e-08
YFR031C-A	-0.962699	7.27051e-07
YML130C	-0.961097	4.40506e-12
YPL199C	-0.959465	7.96464e-19
YFL045C	-0.958381	0.0251071
YHR071C-A	-0.958095	0.141471
YBL003C	-0.956522	0.103048
YPL220W	-0.95585	5.08354e-05
YKL205W	-0.955772	7.41065e-16
YLR029C	-0.95535	0.00155118
YDR023W	-0.955306	2.30147e-05
YPL010W	-0.955055	9.90693e-05
YPL244C	-0.953879	1.0751e-10
YGR068C	-0.953376	5.99343e-13
YBR162W-A	-0.952909	4.71602e-05
YMR143W	-0.951427	0.0032418
YGL061C	-0.950188	3.36764e-05
YLR073C	-0.949988	0.00207125
YLR221C	-0.94862	1.59725e-05
YEL072W	-0.947836	1.62462e-08
YOR073W	-0.946959	1.34629e-08
YGR264C	-0.945823	2.94696e-05
YDR467C	-0.945637	0.0221046
YNL169C	-0.942237	2.84012e-09
YPL018W	-0.940562	2.95122e-05
YNR009W	-0.940077	3.68296e-05
YOR085W	-0.938784	1.78471e-12
YLR275W	-0.938272	0.00135629
YIL110W	-0.938227	2.00593e-08
YDR447C	-0.938206	0.0737771
YLL031C	-0.933781	7.19138e-08
YIL078W	-0.933547	1.47982e-05
YGL070C	-0.933324	2.71687e-13
YOR096W	-0.933311	0.085761
YOL097C	-0.932966	0.000482156
YGL101W	-0.932724	2.66436e-13
YKL194C	-0.932442	4.11887e-14
YCL002C	-0.932276	2.52214e-05
YIL009C-A	-0.931928	4.85026e-05
YGR271C-A	-0.931256	6.11744e-06
YCR024C	-0.930966	8.36551e-05
YDL073W	-0.927108	1.06946e-14
YLR441C	-0.926923	0.0115575
YOL127W	-0.926639	0.0155921
YLR224W	-0.925711	1.77018e-14
YLL035W	-0.92571	2.7681e-09
YGL012W	-0.925072	0.000736056
YHR127W	-0.924243	2.87513e-12
YGL076C	-0.923863	0.112315
YGL202W	-0.923674	1.14009e-09
YHR149C	-0.922961	7.37138e-09
YLR344W	-0.921383	9.63862e-07
YLR264W	-0.920637	0.217015
YDR021W	-0.919423	4.08976e-07
YLR065C	-0.918463	8.53717e-15
YFL022C	-0.915856	1.02664e-10
YFR042W	-0.915763	4.82881e-07
YBR301W	-0.915313	0.144608
YDR147W	-0.914296	9.56662e-18
YPL267W	-0.913956	1.32386e-15
YMR117C	-0.913764	6.77482e-05
YPL025C	-0.912819	0.105714
YNL231C	-0.912473	3.92353e-14
YOR167C	-0.910424	0.0078433
YPL072W	-0.908504	1.01665e-13
YPR087W	-0.907965	0.203464
YLR197W	-0.90768	0.000609143
YLR183C	-0.907224	9.67047e-14
YER002W	-0.906446	0.00296614
YNL162W-A	-0.906012	0.00575162
YGL123W	-0.905688	0.0211666
YNL002C	-0.905473	8.08998e-10
YER087C-A	-0.905427	0.0225508
YBR002C	-0.905248	8.83125e-05
YEL042W	-0.904978	6.06277e-08
YPR074C	-0.903375	1.36299e-05
YOL077C	-0.902122	4.00159e-11
YIL116W	-0.901304	1.821e-12
YDL075W	-0.901051	0.0267778
YER016W	-0.900943	3.60782e-06
YCL001W	-0.900774	3.25186e-11
YGL175C	-0.899318	1.33829e-06
YOL002C	-0.899224	0.000275152
YLR249W	-0.898404	0.0112128
YPR072W	-0.89797	7.16072e-07
YDR068W	-0.897958	0.00152452
YDR266C	-0.89794	2.74361e-12
YOL041C	-0.897815	9.23419e-10
YPL266W	-0.896934	6.81009e-09
YKL180W	-0.896918	0.000134442
YDL014W	-0.896856	5.43108e-09
YMR230W	-0.895118	5.04082e-07
YMR269W	-0.894942	5.90824e-05
YML024W	-0.894466	0.0804819
YGL194C-A	-0.892418	0.0123069
YHR010W	-0.892223	0.00398714
YHR043C	-0.891784	9.24059e-13
YIL069C	-0.891309	0.0175588
YMR013C	-0.890881	2.15578e-07
YNL260C	-0.890857	0.000226454
YGR169C	-0.889857	9.43995e-06
YAR002W	-0.889474	1.6826e-13
YGR017W	-0.889407	0.000119596
YBR210W	-0.888723	2.72519e-11
YOR293W	-0.888692	0.000661761
YGR191W	-0.887425	3.88631e-12
YGR123C	-0.884689	0.000529734
YBR161W	-0.884686	1.42641e-07
YLR287C-A	-0.884198	0.000170129
YGR020C	-0.882677	3.45379e-09
YDR002W	-0.881239	0.0457683
YJL136C	-0.879115	5.7737e-05
YKR004C	-0.878728	2.50741e-06
YBR184W	-0.878599	9.30561e-07
YDR465C	-0.878352	0.000145768
YAL023C	-0.8775	3.7298e-09
YLR397C	-0.877062	2.11182e-12
YMR179W	-0.874861	1.3555e-06
YNR074C	-0.87431	2.59681e-17
YGR074W	-0.871329	0.000354364
YKR059W	-0.870248	2.99522e-10
YCR034W	-0.86893	0.0293541
YJR143C	-0.868852	0.000350759
YOL139C	-0.868078	5.42922e-09
YBR133C	-0.867478	1.49977e-10
YLR333C	-0.867322	0.127265
YGL230C	-0.867265	0.0774649
YBR073W	-0.867259	3.26168e-15
YPR041W	-0.8657	2.78494e-11
YGL103W	-0.864666	0.0145271
YOL104C	-0.864537	6.36423e-07
YDR210W	-0.864505	2.28805e-06
YPL001W	-0.864172	6.26241e-10
YBR122C	-0.863109	0.000107766
YMR223W	-0.862696	1.42641e-07
YGL188C-A	-0.862646	0.00723227
YGR034W	-0.862486	0.0178466
YNL078W	-0.861951	4.13473e-05
YER064C	-0.861439	7.18444e-15
YLR459W	-0.861429	2.23258e-07
YMR158W	-0.860848	5.18464e-12
YKL021C	-0.86	2.98209e-12
YJL177W	-0.859185	0.00422046
YKL063C	-0.858389	3.62051e-06
YNL188W	-0.857354	7.90858e-09
YJL183W	-0.853941	0.000154054
YER086W	-0.853862	0.000152812
YHR141C	-0.853738	0.0185106
YMR307W	-0.85346	0.00370788
YER076W-A	-0.851421	0.176158
YKR094C	-0.850405	0.00564899
YLR455W	-0.84966	4.95433e-08
YOR091W	-0.848411	0.000249089
YER118C	-0.84841	5.93594e-14
YHR181W	-0.848277	1.22789e-05
YDR316W	-0.846905	9.55274e-05
YGR055W	-0.846334	0.000507697
YPL172C	-0.84593	2.52895e-15
YDL191W	-0.845526	0.01043
YHR089C	-0.845219	7.08255e-10
YPL210C	-0.844244	1.04635e-10
YMR260C	-0.843875	0.000818806
YOR046C	-0.843205	6.10284e-08
YLR293C	-0.842469	1.01237e-05
YDR400W	-0.842443	1.22182e-07
YNL222W	-0.84177	6.89921e-05
YOR222W	-0.841713	7.12258e-06
YCL045C	-0.841293	1.93771e-12
YGL151W	-0.840014	9.98687e-09
YGR153W	-0.839466	0.00640206
YHR013C	-0.839065	5.35175e-12
YNL261W	-0.838651	6.68498e-10
YDL040C	-0.837209	1.46868e-13
YBL032W	-0.837081	9.71547e-12
YMR001C	-0.835999	3.93344e-15
YPL038W	-0.835176	3.33282e-05
YDR412W	-0.834621	0.00106005
YNL079C	-0.834449	6.96959e-07
YPL211W	-0.833804	0.0716669
YOR103C	-0.833587	2.18261e-06
YEL063C	-0.833436	5.22452e-14
YHR049W	-0.833214	8.25761e-11
YDR235W	-0.833051	8.55654e-10
YOL019W	-0.832509	0.000300807
YBL069W	-0.832478	1.98713e-09
YOL093W	-0.831654	0.0180041
YGR036C	-0.831476	2.76619e-08
YDR071C	-0.83095	4.57261e-09
YAL025C	-0.830806	0.0244548
YOR334W	-0.830381	2.91166e-12
YGL016W	-0.827889	1.28023e-12
YOR164C	-0.827675	3.0082e-10
YHR197W	-0.82758	1.39044e-09
YGR027C	-0.826054	2.39658e-07
YNL126W	-0.825709	1.08188e-06
YOR079C	-0.825142	0.0166153
YLR137W	-0.824245	1.64519e-07
YPR163C	-0.824175	3.4225e-07
YAL040C	-0.823963	6.59169e-06
YOR067C	-0.823902	0.00166694
YMR212C	-0.822983	7.07122e-07
YDR326C	-0.822717	1.67632e-13
YDR363W-A	-0.82207	0.0419086
YOL120C	-0.821695	0.011908
YNL149C	-0.819784	6.98661e-09
YJL096W	-0.817631	7.62962e-11
YFL034C-A	-0.816328	0.00237869
YMR194W	-0.815694	0.0403382
YML008C	-0.814014	6.67617e-09
YNL113W	-0.813625	4.3357e-06
YPL069C	-0.813431	1.90595e-07
YOL028C	-0.812755	0.00160502
YHR021C	-0.812753	0.101296
YPR047W	-0.812743	2.10927e-09
YMR033W	-0.812318	3.78765e-15
YNR051C	-0.811389	0.000205359
YCR063W	-0.81132	0.00344337
YOL045W	-0.811258	3.03547e-09
YGL044C	-0.811217	0.0290835
YDL213C	-0.811003	1.4785e-05
YNL084C	-0.810395	2.75938e-08
YLR185W	-0.810219	0.0497927
YBL039C	-0.810147	0.000298107
YEL048C	-0.810096	0.0316527
YJR067C	-0.808601	0.000378331
YGR215W	-0.80826	0.0161527
YIL096C	-0.806276	0.0002527
YNL058C	-0.805193	1.31233e-14
YCR020W-B	-0.805113	0.0026652
YJL140W	-0.803429	0.00636398
YBR031W	-0.803322	0.00672406
YBR292C	-0.803314	0.222355
YNL029C	-0.803272	6.1137e-05
YER049W	-0.803158	2.31141e-05
YPL249C-A	-0.802681	0.00406621
YOR159C	-0.80214	0.0250573
YKL219W	-0.801213	0.00312424
YDR268W	-0.800549	5.94207e-08
YBR254C	-0.799911	4.12686e-06
YFR028C	-0.799567	2.84161e-10
YGR085C	-0.797182	0.0303478
YOR234C	-0.796941	0.0396164
YLR002C	-0.796359	2.46725e-09
YDL145C	-0.795582	2.18594e-09
YIL140W	-0.795546	8.07434e-12
YDR065W	-0.79535	3.70457e-05
YNL130C	-0.794391	1.96429e-07
YPR186C	-0.794262	5.82908e-08
YHR052W	-0.794182	2.10076e-05
YIL158W	-0.792524	6.88555e-15
YNL236W	-0.792079	6.719e-10
YHR154W	-0.79205	1.08556e-08
YNL264C	-0.791259	2.37625e-14
YHR143W	-0.790985	1.95178e-07
YCR095C	-0.790522	0.000341201
YCR101C	-0.790264	0.00447175
YPL081W	-0.789718	0.000177745
YHR084W	-0.789122	3.68201e-06
YNL244C	-0.789046	6.35309e-09
YDR091C	-0.788512	0.00183572
YKR083C	-0.78771	0.0216189
YLR101C	-0.787164	0.317945
YPL169C	-0.786473	2.33169e-07
YML116W	-0.785903	0.00120176
YLR363C	-0.784999	4.92202e-05
YLR276C	-0.784918	4.38123e-06
YNL137C	-0.784647	2.23095e-05
YIL086C	-0.784549	0.100012
YPL032C	-0.783855	0.000177603
YOR361C	-0.783436	3.21206e-05
YDR515W	-0.782953	0.000388753
YDR450W	-0.781444	0.0925089
YBR283C	-0.780622	3.73941e-08
YDL226C	-0.780541	2.97918e-11
YPR132W	-0.780459	0.106276
YJR123W	-0.779692	0.054581
YIL123W	-0.779517	9.10213e-06
YIL131C	-0.778004	4.19515e-06
YNL207W	-0.777894	0.000164683
YGR166W	-0.777825	1.42674e-07
YIL018W	-0.777712	0.0664706
YOL106W	-0.776076	0.065363
YJL194W	-0.775891	3.73102e-05
YOR248W	-0.775696	0.357708
YGL050W	-0.774196	0.00133039
YJL060W	-0.773279	1.6469e-09
YLR432W	-0.773243	0.00130285
YNL030W	-0.772263	0.00086357
YER148W	-0.771492	4.74204e-11
YOR281C	-0.771427	1.52848e-10
YAL038W	-0.771295	5.87156e-05
YGR155W	-0.770248	0.00132461
YJR075W	-0.768984	2.3393e-13
YIL022W	-0.767699	0.000396694
YFR032C-A	-0.767294	0.0342848
YER180C	-0.76672	0.000240062
YOR175C	-0.764932	2.32945e-09
YJR010C-A	-0.764701	0.0119789
YPL252C	-0.764562	0.000903149
YBR281C	-0.763617	9.44659e-13
YKL051W	-0.763138	2.4461e-09
YPR062W	-0.76312	0.0214405
YDR249C	-0.762767	0.0304891
YBL061C	-0.7625	3.713e-05
YIL052C	-0.762352	0.066992
YIL074C	-0.761608	0.00881563
YBL072C	-0.761593	0.00693357
YBR121C	-0.761523	0.000137381
YLR429W	-0.761477	9.04907e-11
YPL146C	-0.761261	0.00124012
YKL014C	-0.761187	8.55654e-10
YDR449C	-0.760977	5.80879e-06
YDR518W	-0.760538	2.72225e-13
YHL013C	-0.759532	2.01426e-05
YOR243C	-0.75952	3.59728e-11
YJL158C	-0.759138	0.000712908
YDR292C	-0.759064	1.67707e-10
YBL076C	-0.758875	0.00403115
YIL161W	-0.758433	0.0165155
YHR061C	-0.756809	3.28095e-07
NME1	-0.75587	0.0152485
YDR086C	-0.755626	5.63819e-11
YBL031W	-0.755116	1.6777e-06
YOR301W	-0.755006	4.62829e-05
YOL022C	-0.75496	0.000556838
YPL047W	-0.754595	1.27456e-05
YML111W	-0.754362	1.23285e-10
YDR324C	-0.753493	2.15072e-07
YNL001W	-0.752877	0.00122305
YJR027W	-0.752492	0.0857245
YJL204C	-0.749588	6.37881e-08
YKL119C	-0.749177	0.00303182
YNL178W	-0.748707	0.149361
YJR063W	-0.748631	7.75935e-07
YDR064W	-0.748338	0.0882509
YNR041C	-0.748136	1.06027e-05
YAL003W	-0.746948	0.0156811
YDR382W	-0.74609	0.0682557
YGL105W	-0.74587	3.22156e-08
YLR272C	-0.74578	9.60968e-09
YNL062C	-0.745715	5.77304e-09
YNL292W	-0.745527	1.39959e-10
YOL101C	-0.745439	2.33811e-06
YJL118W	-0.744685	0.0077286
YGR106C	-0.744337	0.00261039
YGL111W	-0.743736	4.13158e-06
YPL145C	-0.742868	2.58224e-08
YOR316C-A	-0.74283	0.120491
YMR202W	-0.742303	4.20305e-06
YHR048W	-0.742284	0.00421032
YLR186W	-0.742219	0.000378331
YNL182C	-0.740527	4.44339e-07
YER112W	-0.739679	0.000879499
YIL132C	-0.739519	9.91295e-05
YDR098C	-0.739066	1.0069e-09
YML064C	-0.738442	0.0153435
YPL034W	-0.738256	0.000157493
YPL090C	-0.738173	0.101875
YML103C	-0.737934	8.484e-08
YDL127W	-0.736696	7.94017e-07
YGR001C	-0.736118	2.48565e-06
YDR277C	-0.735237	0.0140549
YNL251C	-0.734953	0.000517594
YJR007W	-0.734425	0.000231772
YPR043W	-0.734333	0.0184286
YLR268W	-0.733956	6.5417e-09
YJR041C	-0.733643	2.89368e-08
YMR141C	-0.733523	0.438933
YML055W	-0.733308	1.26082e-06
YKL004W	-0.732663	4.51649e-09
YNL123W	-0.732293	1.07074e-10
YBR084C-A	-0.731373	0.000358274
YNL166C	-0.729599	1.22645e-07
YHR170W	-0.729461	9.89332e-07
YIL079C	-0.729257	1.70778e-06
YBL063W	-0.729241	5.69182e-09
YER044C-A	-0.729191	0.0367453
YOR369C	-0.728994	0.240893
YMR149W	-0.727938	1.38097e-05
YCR002C	-0.727841	5.93919e-08
YAR002C-A	-0.727525	4.91269e-09
YCR044C	-0.727084	5.69115e-06
YDL135C	-0.726507	0.000327765
YKL166C	-0.724972	8.90359e-06
YPL160W	-0.724495	2.75042e-07
YJR030C	-0.723813	2.12415e-08
YDR519W	-0.723686	1.13183e-09
YDL208W	-0.723182	0.00797114
YML046W	-0.723139	0.00409069
YER027C	-0.722374	0.000691535
YNL247W	-0.722178	4.22726e-09
YHR012W	-0.721653	1.50389e-07
YLR129W	-0.721462	2.22453e-08
YGL189C	-0.721412	0.00335494
YNL298W	-0.721231	0.000219444
YCR092C	-0.720727	8.33845e-11
YGL065C	-0.719948	2.48511e-05
YEL055C	-0.719742	5.8377e-08
YOL039W	-0.719447	0.0224512
YDL178W	-0.719423	5.12246e-09
YER072W	-0.718143	0.000279769
YMR296C	-0.71797	4.07395e-06
YDL083C	-0.717399	0.126577
YJL051W	-0.717118	3.40096e-07
YMR070W	-0.716988	0.0382659
YMR142C	-0.71571	0.0680929
YLR226W	-0.714447	0.0057377
YLR146C	-0.713763	0.000950645
YDR346C	-0.713067	3.69873e-10
YDR451C	-0.712361	3.73941e-08
YDR118W	-0.712111	7.55176e-06
YLR100W	-0.712102	1.38248e-07
YOR004W	-0.710826	0.000598674
YDR228C	-0.710422	0.000272474
YPL237W	-0.710304	0.038439
YNL308C	-0.710006	0.0352286
YBL010C	-0.709937	0.0216115
YGR118W	-0.708595	0.017607
YNL189W	-0.708426	5.7399e-09
YNR025C	-0.70791	0.0862457
YIL130W	-0.707382	3.13889e-05
YPL053C	-0.707081	1.25202e-06
YGR041W	-0.707041	3.87697e-10
YKL073W	-0.706926	1.30265e-12
YNL175C	-0.706881	0.000144863
YGL220W	-0.70674	0.00598869
YIL020C	-0.706705	3.39743e-06
YDL225W	-0.70658	4.401e-05
YGR081C	-0.705992	2.02351e-06
YDL095W	-0.705666	7.74259e-08
YCL063W	-0.705564	0.000146026
YBL052C	-0.705339	1.03236e-06
YOR194C	-0.704821	0.047247
YBR159W	-0.70345	0.000169047
YGR198W	-0.703262	1.44158e-09
YLR139C	-0.7029	0.0168086
YLR354C	-0.702474	0.00119799
YBL027W	-0.702431	0.0188966
YPL124W	-0.702046	2.64246e-06
YEL033W	-0.70198	0.00715164
YNL162W	-0.70196	0.210974
YDR182W	-0.701496	2.95017e-06
YGR150C	-0.701379	2.81825e-09
YER113C	-0.700655	2.12812e-06
YDR507C	-0.70065	1.3474e-09
YGL247W	-0.699617	0.000156634
YNL066W	-0.698514	0.000203095
YER003C	-0.697218	0.00152268
YMR116C	-0.696261	0.13808
YDR138W	-0.695681	6.13644e-05
YNL283C	-0.695098	0.000383362
YFL001W	-0.694393	6.94371e-07
YPR137W	-0.693659	0.000309034
YAR008W	-0.693287	8.44427e-05
YDL055C	-0.693151	0.0404681
YFR006W	-0.692971	6.16777e-09
YLR051C	-0.692159	0.00028242
YDR531W	-0.692118	0.000567208
YGR140W	-0.691624	8.50678e-05
YPL079W	-0.690648	0.106644
YOR063W	-0.690118	0.130508
YNL081C	-0.689663	5.04507e-07
YFR009W	-0.688963	2.64164e-05
YLR132C	-0.688866	0.0175844
YGL120C	-0.688618	0.000103364
YHR162W	-0.688008	0.00193746
YFL047W	-0.687643	4.66839e-05
YLR404W	-0.687127	2.69642e-06
YPL126W	-0.68694	2.59095e-07
YGR108W	-0.686759	1.72277e-09
YDR366C	-0.686575	0.28838
YJL012C	-0.685788	0.000458747
YBR142W	-0.685274	6.03736e-06
YEL017W	-0.684656	3.59044e-08
YLR340W	-0.684628	0.0383086
YNL131W	-0.684607	6.26063e-08
YJL134W	-0.684351	0.000219092
YDR489W	-0.683831	8.62129e-05
YML124C	-0.683389	9.36752e-08
YLR409C	-0.683267	4.90639e-10
YJL011C	-0.683111	0.0218196
YDR407C	-0.68268	8.01008e-10
YFR041C	-0.682649	2.66995e-06
YDR046C	-0.682028	4.13944e-07
YJL046W	-0.681906	0.000306726
YDL064W	-0.681323	2.61889e-07
YMR270C	-0.68126	1.44551e-07
YOL115W	-0.680825	3.91857e-06
YOL135C	-0.680741	0.00311211
YER120W	-0.680151	0.00133427
YNL075W	-0.678847	0.000195489
YMR166C	-0.677006	0.000277008
YNL087W	-0.676694	7.19162e-09
YPR141C	-0.676535	2.26275e-06
YMR131C	-0.676094	5.21969e-07
YJL025W	-0.675937	1.4341e-05
YGR207C	-0.675846	0.0110359
YMR198W	-0.674926	2.4488e-06
YOR342C	-0.674438	0.00409531
YOL149W	-0.674337	2.15452e-09
YDR415C	-0.674234	0.000168164
YKR006C	-0.67292	1.18197e-05
YNR013C	-0.672651	3.46972e-12
YGL135W	-0.672606	0.0119441
YGL257C	-0.671966	7.60212e-05
YBR088C	-0.671391	0.0233916
YDL146W	-0.671335	0.015022
YDR307W	-0.670545	1.16634e-05
YDR433W	-0.670328	0.175588
YER009W	-0.670211	0.107429
YBR288C	-0.670194	0.00276623
YLR103C	-0.66993	4.35622e-05
YKL116C	-0.668573	1.77268e-07
YML100W-A	-0.667847	0.238795
YMR054W	-0.667661	9.95955e-09
YBL092W	-0.666945	0.163696
YNL327W	-0.666819	0.00159168
YJR153W	-0.666551	0.00649052
YNL085W	-0.666507	8.15352e-09
YBR106W	-0.666367	0.106341
YNL284C	-0.665387	2.80348e-08
YPL254W	-0.665025	6.37881e-08
YIL103W	-0.664752	0.000121923
YAR003W	-0.66405	8.45664e-05
YHR072W-A	-0.664034	1.02438e-07
YNL046W	-0.663898	1.07249e-06
YEL022W	-0.663757	2.65145e-08
YJL168C	-0.663729	4.97482e-10
YGL238W	-0.663054	0.0257178
YBR083W	-0.66245	0.00153437
YDR117C	-0.662243	7.58666e-11
YMR234W	-0.661851	3.75345e-07
YNL032W	-0.661353	0.00180362
YGL263W	-0.660246	0.00286613
YCL047C	-0.66017	0.000210654
YPL158C	-0.659542	2.22174e-10
YOR375C	-0.659266	0.112839
YBR233W	-0.658995	0.00267291
YGR222W	-0.658877	0.00068135
YOR364W	-0.658287	0.129696
YMR119W	-0.658184	3.53013e-09
YPL075W	-0.657137	0.000248956
YIL019W	-0.656495	0.0241757
YPR029C	-0.656332	1.95939e-08
YPL066W	-0.656104	0.0322864
YLR095C	-0.655771	0.0109426
YDR418W	-0.655053	0.0144869
YNL198C	-0.654496	0.323494
YER048W-A	-0.653919	4.06514e-06
YDL007W	-0.653394	2.67071e-05
YGL142C	-0.652193	2.90862e-08
YER043C	-0.65151	0.0443488
YPL209C	-0.650866	0.000543046
YOR202W	-0.650841	5.68224e-05
YKL104C	-0.650659	1.66887e-06
YAR028W	-0.650392	1.354e-06
YLR143W	-0.649358	7.89056e-09
YGL077C	-0.648884	0.0525935
YNR012W	-0.648779	9.92557e-06
YKL132C	-0.648384	9.78879e-05
YDR052C	-0.647347	0.000675551
YPR053C	-0.646925	0.0835142
YEL003W	-0.646411	0.00680962
YKR085C	-0.646306	1.36713e-05
YNL302C	-0.646214	0.10047
YNR021W	-0.645685	0.160453
YIL002W-A	-0.645605	0.0158025
YMR274C	-0.645394	0.00966243
YDR472W	-0.644569	6.02345e-08
YPR069C	-0.644517	0.0192879
YGL067W	-0.644436	0.00197161
YNL147W	-0.644382	0.00329087
YJL208C	-0.644181	4.49354e-05
YJL187C	-0.644074	9.55826e-10
YKL172W	-0.643823	0.0166967
YGR078C	-0.6434	1.97633e-06
YBR252W	-0.642543	0.000363064
YNL177C	-0.641828	0.00421581
YPL239W	-0.64132	0.0108842
YDR189W	-0.640134	2.01248e-05
YDR341C	-0.639133	0.000650249
YDR395W	-0.638274	2.67943e-08
YBL011W	-0.637855	6.50014e-06
YKR090W	-0.637784	1.04514e-07
YPL198W	-0.637424	0.000370696
YHR023W	-0.637084	7.54285e-06
YOR074C	-0.637024	3.20544e-06
YJL010C	-0.636816	1.04536e-07
YBL024W	-0.636375	1.22107e-08
YPL112C	-0.636374	4.06009e-07
YPR033C	-0.636366	0.00656637
YIR012W	-0.636179	2.38174e-06
YJL031C	-0.635703	7.72087e-05
YJL014W	-0.635492	1.0646e-05
YDL167C	-0.634612	0.00177387
YLR009W	-0.634179	0.000133197
YLR150W	-0.634055	0.00662872
YPL183C	-0.633972	3.11529e-06
YNR030W	-0.633336	9.88114e-07
YGL020C	-0.63309	0.00200889
YML027W	-0.632889	0.00126929
YDR280W	-0.632545	0.000203001
YGR229C	-0.63229	6.13014e-07
YDL063C	-0.631686	0.00743543
YNL122C	-0.631218	2.45558e-06
YHR153C	-0.631023	0.0670334
YCR090C	-0.630949	1.5806e-06
YDR121W	-0.630654	0.00487002
YCL075W	-0.630612	0.107637
YPR129W	-0.630509	0.00112235
YMR067C	-0.630365	0.000148331
YML097C	-0.629481	0.00129347
YKL068W	-0.628895	0.000148022
YJR116W	-0.628186	0.0167361
YIR030C	-0.627263	0.0800235
YHR108W	-0.627195	1.82007e-07
YML125C	-0.626076	0.00260838
YMR005W	-0.625412	0.00920061
YKR003W	-0.624416	2.64377e-08
YBL009W	-0.623826	5.67243e-07
YPR166C	-0.623674	0.0277642
YFL046W	-0.623647	0.0318601
YDL098C	-0.623353	0.000449884
YIL027C	-0.623262	0.0134312
YGR214W	-0.622273	0.00226443
YFL002C	-0.621151	5.73614e-08
YLR291C	-0.620001	1.53893e-05
YDR376W	-0.619429	5.4798e-10
YNL185C	-0.619115	1.91658e-06
YER151C	-0.618847	0.00831373
YFL034C-B	-0.617973	0.0105429
YOL097W-A	-0.616544	0.0728587
YOR021C	-0.616527	0.000593263
YDR025W	-0.616104	0.085797
YMR281W	-0.615445	9.99659e-05
YOR182C	-0.615101	0.172471
YGR187C	-0.615036	5.08314e-06
YBR166C	-0.614991	1.74381e-05
YCL044C	-0.614711	0.13083
YBR078W	-0.614653	0.0077286
YOR373W	-0.614637	0.00119981
YML094W	-0.61442	7.06492e-07
YOR320C	-0.614205	5.69538e-06
YKL090W	-0.613721	0.00553417
YML051W	-0.613132	1.58614e-07
YMR093W	-0.612963	2.23095e-05
YDL150W	-0.612244	4.80476e-06
YGR004W	-0.612053	0.000562506
YGR098C	-0.61178	7.45453e-05
YER091C	-0.611574	0.0399812
YDR468C	-0.610798	0.062374
YDR427W	-0.610299	0.000480282
YHR020W	-0.610004	0.0364065
YML038C	-0.609974	7.52338e-06
YDR060W	-0.609535	2.90714e-06
YLR287C	-0.60868	7.24205e-08
YDR257C	-0.607453	0.0282924
YLR380W	-0.605573	0.00783041
YIL076W	-0.60539	0.000911252
YHR203C	-0.604708	0.0171264
YOR357C	-0.604682	0.00188092
YCR067C	-0.604133	1.86082e-07
YJL145W	-0.603981	1.56299e-06
YNL217W	-0.60361	0.00208689
YOR061W	-0.603487	4.98129e-08
YGR037C	-0.603244	7.26361e-05
YML126C	-0.602446	0.0858023
YMR186W	-0.602413	0.000365592
YNL291C	-0.602133	4.08998e-06
YPL208W	-0.602129	0.0254909
YKR030W	-0.60179	1.67823e-07
YJL073W	-0.601447	0.000193558
YJR042W	-0.601286	2.19244e-05
YLR328W	-0.600703	0.0103964
YCR053W	-0.60047	0.0153777
YGL213C	-0.599909	8.49747e-06
YDL148C	-0.599894	4.67953e-06
YDR146C	-0.599723	2.25375e-05
YBR028C	-0.598827	0.000748501
YFL025C	-0.598216	5.68224e-05
YDR454C	-0.598122	0.0234113
YKL001C	-0.597015	0.00201264
YDR222W	-0.596591	0.00224829
YHR005C-A	-0.596585	2.32934e-06
YPL012W	-0.595542	0.000643388
YOL103W	-0.595522	6.16906e-08
YJL117W	-0.595453	1.00941e-06
YBR192W	-0.595336	0.000245043
YMR078C	-0.595209	1.64105e-08
YDR013W	-0.594127	0.0792461
YIL044C	-0.594045	1.25726e-07
YPL030W	-0.594018	0.000101605
YDR471W	-0.593681	0.039024
YDR308C	-0.593619	7.84393e-06
YDR012W	-0.593581	0.0303139
YKL042W	-0.593314	0.000138776
YLR203C	-0.592827	2.52121e-07
YDL051W	-0.591816	4.6735e-06
YBR055C	-0.591582	3.74829e-06
YGL030W	-0.591287	0.422027
YMR218C	-0.591136	0.00229356
YKL089W	-0.590448	0.000562667
YDL074C	-0.590306	0.000314148
YMR161W	-0.590024	8.38626e-05
YNL320W	-0.589884	0.0172828
YJR064W	-0.589694	1.62681e-05
YHR191C	-0.589292	0.163148
YMR192W	-0.589096	3.19427e-06
YKR008W	-0.588626	9.53237e-05
YNL010W	-0.587369	0.209028
YOL015W	-0.58704	0.0146317
YKL164C	-0.586654	0.000907475
YOR210W	-0.586526	0.237531
YGL001C	-0.586085	0.00456026
YMR199W	-0.585691	0.000530381
YBL097W	-0.585206	0.00609122
YDL036C	-0.584874	0.0017307
YLL011W	-0.584781	3.71712e-07
YDR237W	-0.584732	0.00306733
YKL027W	-0.583653	1.31679e-08
YHR026W	-0.583217	0.00147163
YIL053W	-0.583066	0.0991842
YML115C	-0.58294	0.000369002
YLR256W-A	-0.582282	0.32485
YBR155W	-0.581876	0.00102703
YBR146W	-0.581373	2.42215e-06
YKR038C	-0.581158	3.66505e-05
YKL078W	-0.580871	0.0351545
YBR105C	-0.580603	0.0278025
YBR023C	-0.580575	1.3165e-05
YMR220W	-0.57998	1.01811e-05
YOL157C	-0.57955	1
YLL008W	-0.578977	0.00251487
YPR143W	-0.578432	0.000319872
YEL053C	-0.576588	9.06925e-05
YLR244C	-0.576371	0.0067341
YKL082C	-0.576031	0.128475
YPL114W	-0.575877	0.150523
YDR045C	-0.575678	0.0453295
YFR007W	-0.575327	3.61641e-05
YOR008W-B	-0.574302	0.240505
YGL232W	-0.574014	0.00110025
YGL226C-A	-0.573838	0.012745
YGR241C	-0.573443	0.0145102
YPL144W	-0.573227	0.0213876
YLR033W	-0.572746	0.000188496
YDR500C	-0.572739	0.00409732
YMR309C	-0.572036	0.00211082
YAL044C	-0.571458	0.00568956
YNL213C	-0.571276	0.0001532
YIL119C	-0.570453	0.0280014
YGR162W	-0.569741	1.78952e-05
YCR024C-B	-0.569462	0.211207
YLL004W	-0.56946	0.0423922
YDR372C	-0.569446	0.000101336
YER100W	-0.56937	0.0114221
YLR034C	-0.569112	8.93825e-05
YGR071C	-0.568079	9.40759e-06
YGR156W	-0.567905	0.0450642
YJL203W	-0.567894	0.0140769
YKL181W	-0.567786	8.8183e-06
YNL263C	-0.567502	1.57086e-05
YMR193W	-0.567458	0.000920403
YJR005C-A	-0.565553	0.199845
YDR008C	-0.564575	0.0977966
YPR201W	-0.564511	0.188184
YJL058C	-0.564475	0.00462575
YOR025W	-0.564407	2.82754e-07
YNL307C	-0.564394	0.000661761
YMR178W	-0.564379	4.1639e-07
YJL076W	-0.564325	2.84265e-06
YML022W	-0.564309	0.0557468
YGR063C	-0.564168	8.17569e-06
YEL071W	-0.564156	0.00722059
YIL008W	-0.563502	0.00165444
YGL054C	-0.562968	0.0250712
YPL111W	-0.562271	0.0365316
YJL090C	-0.561906	0.00215573
YGR121W-A	-0.560556	0.231336
YPR045C	-0.55993	0.00493541
YER171W	-0.559626	2.24847e-07
YDR033W	-0.559556	0.0509279
YDR140W	-0.559453	0.00887509
YER050C	-0.559449	0.000171003
YLR378C	-0.559401	0.000212283
YOL094C	-0.558107	1.24019e-05
YDR503C	-0.557493	0.00172267
YCR018C-A	-0.557334	0.191458
YLR196W	-0.555385	7.88102e-06
YDR106W	-0.555216	0.0333274
YJR101W	-0.553989	0.0690358
YCR072C	-0.552883	6.48306e-05
YJL013C	-0.552415	1.56716e-05
YLR166C	-0.552219	0.000782313
YPL243W	-0.552144	0.00213199
YGR261C	-0.551519	1.38389e-05
YNL026W	-0.551241	2.34443e-05
YGL258W	-0.551034	0.168891
YGL203C	-0.550904	0.0269317
YLR026C	-0.550823	2.13244e-08
YDR348C	-0.550532	0.00052216
YML108W	-0.550128	0.0121107
YDL119C	-0.550091	9.4302e-06
YKR071C	-0.549323	0.0184443
YNR046W	-0.548419	0.0158038
YMR049C	-0.548382	5.08354e-05
YNR052C	-0.548358	0.00660548
YPR059C	-0.548324	0.432729
YCL011C	-0.547826	0.0111762
YNR028W	-0.54768	0.00251487
YHR066W	-0.54754	0.000710002
YPL092W	-0.547348	0.0613943
YDL202W	-0.545276	3.20946e-06
YBR282W	-0.544822	2.84354e-05
YCL021W-A	-0.544352	0.166818
YLR175W	-0.543632	0.0129515
YER109C	-0.542033	0.0201178
YGR168C	-0.541698	0.000683543
YGR262C	-0.541515	0.102487
YCR094W	-0.540776	3.69264e-08
YDL189W	-0.540523	6.65663e-05
YHL004W	-0.539905	5.7837e-05
YCR009C	-0.539504	0.0027924
YMR252C	-0.538649	0.000993605
YKL155C	-0.537779	0.000205664
YHR172W	-0.537349	9.59281e-05
YDR224C	-0.537337	0.122072
YJR145C	-0.536963	0.0716981
YPL128C	-0.536959	0.0106323
YGR014W	-0.536303	0.00153865
YER074W	-0.536169	0.368692
YER168C	-0.5358	6.06575e-05
YFL004W	-0.535766	7.05624e-07
YLR043C	-0.5349	0.00214096
YOL005C	-0.534275	0.0884057
YOR288C	-0.533512	2.18321e-05
YGR076C	-0.53323	4.47739e-06
YAR033W	-0.533215	0.00255911
YIL128W	-0.532306	0.000205636
YML096W	-0.532195	0.00215864
YDR331W	-0.531926	0.016619
YHR121W	-0.531714	4.25462e-05
YIL034C	-0.531331	0.0242171
YML043C	-0.531329	0.00713008
YJL198W	-0.531176	0.000916352
YNL316C	-0.530821	0.000249535
YDL217C	-0.530816	8.99348e-06
YBR011C	-0.530789	0.017113
YOR131C	-0.53012	2.90074e-06
YHR019C	-0.529593	0.000656848
YDL192W	-0.529117	0.159853
YJR117W	-0.528805	2.24696e-06
YMR134W	-0.528775	0.00762806
YCL059C	-0.528638	0.0600211
YDR254W	-0.528633	0.0014581
YPR073C	-0.528269	0.071864
YHR054C	-0.528117	0.632859
YDR339C	-0.526875	4.79149e-05
YNL152W	-0.526631	0.00450174
YDL015C	-0.525885	0.0607653
YKL140W	-0.525715	4.2746e-06
YLL034C	-0.525204	0.00199457
YOR253W	-0.524829	0.00093177
YOR076C	-0.524629	0.000181872
YMR119W-A	-0.523946	0.408276
YHR117W	-0.523145	1.30883e-05
YKL008C	-0.523053	0.151928
YKR027W	-0.522474	1.36926e-06
YOR239W	-0.522334	0.00122305
YOR355W	-0.522165	0.00107513
YBR027C	-0.522082	0.399065
YMR047C	-0.521942	0.00410307
YGR280C	-0.521905	0.107936
YGR097W	-0.521437	0.0122178
YGR082W	-0.521326	0.0367821
YKL018W	-0.519839	4.02287e-05
YIL039W	-0.518956	0.00140636
YNL190W	-0.518706	0.216005
YPL157W	-0.518678	0.000164329
YOR252W	-0.518549	0.000595283
YLR075W	-0.518117	0.232241
YIL010W	-0.517602	1.65045e-06
YHR204W	-0.517555	2.14754e-07
YGR216C	-0.517307	0.0016159
YJL143W	-0.517108	0.00127195
YOR080W	-0.516341	0.00141428
YLR426W	-0.516227	2.21072e-05
YOR206W	-0.515962	0.000322683
YER029C	-0.515363	0.111722
YPR051W	-0.515239	0.000355154
YPR181C	-0.514863	0.000177553
YIL159W	-0.51485	0.00180345
YCR071C	-0.514621	0.0407919
YOR360C	-0.513073	0.00456307
YDR152W	-0.513022	1.48838e-05
YPL097W	-0.513001	0.000109729
YJL004C	-0.512271	1.18807e-05
YHR115C	-0.511945	0.000825437
YDR361C	-0.511588	0.0168791
YLR147C	-0.511525	0.0680455
YGR084C	-0.511438	0.00204536
YML017W	-0.511224	0.0139703
YHL030W	-0.51023	0.00579975
YCL024W	-0.509979	1.54559e-05
YOL144W	-0.509904	0.083082
YOR168W	-0.509448	0.0647403
YNL306W	-0.509182	0.132514
YBR208C	-0.509092	0.190546
YGL221C	-0.50877	0.0433439
YBL051C	-0.508766	0.144938
YML031W	-0.508766	3.70432e-06
YPR070W	-0.507972	6.49655e-06
YJL209W	-0.507793	3.89191e-06
YNL238W	-0.507154	6.93616e-06
YER126C	-0.506948	0.00104429
YIR009W	-0.506064	0.117294
YML104C	-0.505958	4.4966e-05
YNL035C	-0.50589	6.13701e-06
YHR039C	-0.505815	0.000183118
YGR172C	-0.505045	0.0356903
YCR018C	-0.50471	0.0568969
YGL160W	-0.504362	0.00923509
YNL145W	-0.504076	0.257353
YJR015W	-0.504067	0.00622346
YOR044W	-0.503962	0.0759059
YJR141W	-0.503611	0.258963
YMR012W	-0.502919	0.000191371
YCR024C-A	-0.502845	0.0540816
YEL031W	-0.502833	0.0362443
YOR160W	-0.50233	5.12652e-06
YNR027W	-0.501927	0.0186531
YCL031C	-0.501568	3.60597e-05
YGR105W	-0.501519	7.30171e-05
YDR211W	-0.5008	0.000287172
RUF23	-0.500756	0.560563
YMR221C	-0.500639	0.0309434
YEL008C-A	-0.500117	0.717843
YER032W	-0.499958	6.8847e-06
YHR142W	-0.499795	0.0142422
YPR139C	-0.499672	4.09929e-06
YBL005W-B	-0.499626	0.00867587
YMR208W	-0.499449	2.22704e-07
YPR067W	-0.498774	1.86757e-05
YNL050C	-0.498459	0.0041468
YDR161W	-0.498458	0.00181498
YJL109C	-0.497335	0.0445257
YJL069C	-0.496701	0.000904808
YJL191W	-0.496049	0.0164881
YKL092C	-0.495342	0.00119399
YML105C	-0.494527	0.000942389
YMR243C	-0.493971	0.000801608
YLR182W	-0.493802	0.000143029
YJR014W	-0.493658	0.03794
YDR079W	-0.493023	0.00682979
YNR026C	-0.492935	1.09773e-05
YMR239C	-0.491459	0.00403149
YLL062C	-0.490711	0.00273899
YDL130W	-0.490423	0.29074
YOR367W	-0.490346	2.27634e-06
YPL129W	-0.488851	6.01251e-06
YDL236W	-0.488518	0.0689568
YHL014C	-0.488303	0.00215559
YPR048W	-0.488254	0.000161781
YML016C	-0.487489	7.59585e-06
YMR263W	-0.486884	0.109714
YOR326W	-0.486837	0.00360624
YJL189W	-0.486648	0.333713
YBR012W-B	-0.486521	0.0758025
YOR305W	-0.486453	0.000457079
YDR494W	-0.486231	0.0246453
YER006W	-0.485913	0.003552
YKR057W	-0.48521	0.450862
YPR131C	-0.485031	6.58756e-05
YBL036C	-0.484982	0.0208535
YPL269W	-0.484956	0.00744282
YCR045W-A	-0.484121	0.150071
YGL179C	-0.483674	0.000313483
YHR169W	-0.483263	0.00324406
YEL036C	-0.482968	0.000736056
YNL132W	-0.482608	0.00271218
YPL226W	-0.481515	0.033347
YGR165W	-0.481363	1.85971e-05
YGR026W	-0.480716	0.00375828
YDR390C	-0.480202	0.000428375
YIL063C	-0.480056	0.000512278
YKL003C	-0.479001	0.00176438
YGL008C	-0.478503	0.325962
YOR276W	-0.478381	0.000388204
YNL021W	-0.478357	0.000272665
YPL116W	-0.477895	7.3611e-05
YNR044W	-0.476756	0.0380301
YML085C	-0.476727	0.00690438
YNL227C	-0.475895	0.026355
YJL108C	-0.475169	0.0981886
YNL192W	-0.474903	0.000466716
YNL281W	-0.474852	0.000517594
YHR098C	-0.473955	0.00187093
YBL107C	-0.473405	0.000212688
YIR023C-A	-0.473256	0.578033
YGL022W	-0.472884	0.00172375
YJL035C	-0.472468	0.0415711
YDR312W	-0.471734	0.000273939
YOL121C	-0.471295	0.137699
YPL063W	-0.471048	0.00557558
YGL099W	-0.470855	5.78137e-06
YPL118W	-0.470488	0.000568943
YER156C	-0.469057	0.0107668
YKR098C	-0.468695	2.63499e-05
YNL256W	-0.468647	8.29734e-06
YPR112C	-0.468549	0.00464644
YHR069C-A	-0.468528	0.299467
YNR003C	-0.468475	5.11538e-05
YOL098C	-0.468117	9.2467e-06
YER127W	-0.467887	0.0130564
YER025W	-0.467443	0.00332654
YNL219C	-0.466909	9.81162e-06
YER083C	-0.466713	2.13835e-05
YGL244W	-0.466404	0.0402473
YHR042W	-0.46616	0.00300517
YLR335W	-0.465761	0.000308628
YGL204C	-0.4657	0.0321354
YCR031C	-0.464986	0.369584
YER007C-A	-0.464858	0.0438679
YGL035C	-0.464404	0.00196569
YGL072C	-0.464176	0.259497
YCR095W-A	-0.463116	0.326615
YPL003W	-0.463067	9.92692e-05
YGL145W	-0.462807	0.000112017
YPL195W	-0.462623	0.000470124
YGL064C	-0.46205	0.00102958
YDR499W	-0.461532	0.0345797
YNL151C	-0.461039	0.00836627
YPR108W	-0.460681	8.72903e-05
YKL126W	-0.460614	2.49013e-05
YOL086C	-0.460533	0.210658
YJL214W	-0.460475	0.32799
YGR136W	-0.459572	0.000853811
YPL153C	-0.458501	0.0120289
YPL225W	-0.458162	0.0318941
YGL174W	-0.457984	0.0053071
YDR381W	-0.457976	0.00741275
YNL022C	-0.45711	0.000234472
YHR091C	-0.456944	0.0070954
YJL157C	-0.456609	0.00026919
YOL095C	-0.456416	0.0261726
YCL043C	-0.456262	0.00340388
YOR094W	-0.4557	0.0693642
YGR119C	-0.455435	0.00390193
YOL038C-A	-0.455175	0.325733
YLR332W	-0.454987	0.0131219
YPR004C	-0.454864	0.00984889
YLR306W	-0.454387	0.00243498
YPR034W	-0.453916	3.68067e-05
YPR147C	-0.453903	0.000100989
YLR376C	-0.453667	0.119775
YDR061W	-0.453504	8.66901e-05
YNL112W	-0.453504	0.0462955
YJL072C	-0.452993	0.00272561
YDR373W	-0.452976	0.00186514
YJL054W	-0.452518	1.44267e-05
YML069W	-0.452234	0.00068799
YMR094W	-0.45204	0.0763897
YPR165W	-0.450973	0.00239059
YJL006C	-0.450815	0.0470604
YOR057W	-0.45012	0.000296598
YOR242C	-0.449879	0.210246
YDR108W	-0.449633	0.00227601
YBR246W	-0.44962	5.58612e-05
YOR241W	-0.449352	0.0012271
YMR308C	-0.449301	0.0164881
YMR259C	-0.448882	0.0116068
YDR527W	-0.448847	0.0679286
YNR020C	-0.448217	0.10385
YOR143C	-0.447399	0.17601
YDR179C	-0.447397	0.143754
YNR043W	-0.44734	0.0848469
YCL030C	-0.447218	0.125093
YHR207C	-0.447146	4.64291e-05
YPL132W	-0.445315	0.000528698
YMR038C	-0.44526	3.62626e-05
YML106W	-0.444436	0.0796906
YOL119C	-0.444435	0.00614889
YJL062W	-0.444401	0.000206289
YIL148W	-0.443445	0.291779
YMR310C	-0.443168	0.0826092
YLR367W	-0.44288	0.015603
YJR053W	-0.442777	0.0024676
YEL037C	-0.442536	0.0144367
YGL148W	-0.442403	0.00348704
YFR031C	-0.441367	0.00598569
YCL005W	-0.440695	0.0418481
YHR035W	-0.440542	0.117477
YPR107C	-0.439754	0.000654674
YNL111C	-0.439571	0.0503922
YOL092W	-0.439194	0.112405
YNR024W	-0.439178	0.0181745
YOR098C	-0.439063	0.0281147
YOR037W	-0.437479	0.160083
YDR279W	-0.43673	0.000623279
YPR010C	-0.43651	0.0065366
YFL054C	-0.435665	7.93084e-05
YNL054W-B	-0.435569	0.00640893
YBL091C	-0.435551	0.0015888
YDR347W	-0.434527	4.35622e-05
YPL122C	-0.434058	0.000511267
YDR163W	-0.433809	0.373008
YML060W	-0.433608	0.0018214
YGR107W	-0.43335	0.402578
YAL034W-A	-0.432432	0.12152
YDL084W	-0.431703	0.264598
YDR300C	-0.431522	0.0102819
YBR004C	-0.431434	0.112997
YNR053C	-0.430648	0.00940611
YIR026C	-0.430608	0.00121749
YBR003W	-0.429393	0.000431892
YHR148W	-0.428114	0.0144019
YIL173W	-0.428109	0.193069
YML032C	-0.426915	0.0294741
YLL014W	-0.426208	0.368704
YML080W	-0.425863	0.00224973
YDR404C	-0.42509	0.0266655
YNL299W	-0.424907	0.0411296
YDL121C	-0.424887	0.00977197
YBR110W	-0.424801	2.36756e-05
YIL038C	-0.424681	0.00282978
YHR076W	-0.423825	0.00038376
YNL313C	-0.423296	5.71173e-05
YCR015C	-0.422608	0.00548031
YDR532C	-0.422594	0.141924
YGL036W	-0.422539	0.0692357
YOR359W	-0.420664	0.166818
YIL016W	-0.42046	0.124514
YDL164C	-0.420399	5.59895e-05
YER019W	-0.420116	0.0113554
YML025C	-0.419675	0.00297654
YHR038W	-0.418387	0.0323361
YKL113C	-0.418053	0.000104889
YGL027C	-0.417414	0.000212549
YJR068W	-0.416991	0.000426586
YJL215C	-0.416985	0.127537
YEL017C-A	-0.416952	0.579612
YKL072W	-0.416744	0.00315139
YDR252W	-0.415858	0.00958064
YLR424W	-0.415526	0.00232905
YMR045C	-0.415268	0.208387
YMR285C	-0.414838	0.000358489
YKL114C	-0.414434	0.00266427
YDL143W	-0.414054	0.0284987
YBL035C	-0.414033	0.000793515
YKL056C	-0.413873	0.431715
YHR119W	-0.413764	0.00602434
YLR361C-A	-0.413525	0.145676
YHR193C	-0.4134	0.0127078
YKL222C	-0.413298	0.0431221
YLR006C	-0.41299	0.00123696
YGL068W	-0.412567	0.0178464
YER157W	-0.412068	0.00133046
YBR160W	-0.41194	0.00732541
YJL111W	-0.411708	0.00478154
YIL117C	-0.411642	0.0211534
YDR469W	-0.411262	0.00957179
YEL015W	-0.410562	0.0303605
YLR096W	-0.409592	0.00790003
YMR228W	-0.409297	0.0087702
YGL155W	-0.409135	0.00010443
YHR060W	-0.408931	0.016868
YIL091C	-0.408523	0.0387532
YLR044C	-0.407884	0.154871
YPR158C-D	-0.407672	0.387192
YNL197C	-0.407573	0.120585
YGR049W	-0.407359	0.166735
YNL110C	-0.40718	0.0303139
YNL288W	-0.406525	0.0773853
YHR072W	-0.406359	0.0311343
YGL162W	-0.4048	0.023328
YBL057C	-0.404471	0.00833275
YPR028W	-0.404471	0.135889
YLR126C	-0.404425	0.000967939
YLR255C	-0.404306	0.486849
YPR105C	-0.40399	0.00530178
YER111C	-0.403875	0.0129527
YPR198W	-0.403759	0.0158025
YGR072W	-0.403541	0.019459
YIL109C	-0.403314	0.00632463
YGL115W	-0.402942	0.16886
YBR080C	-0.402787	0.000902504
YKL206C	-0.401798	0.00831407
YGL063W	-0.401571	0.107579
YDR429C	-0.400582	0.189396
YIL085C	-0.400574	0.000417401
YBR038W	-0.399674	0.000350458
YJL178C	-0.398621	0.000208921
YOR341W	-0.398076	0.0430656
YOR039W	-0.397902	0.00295689
YGL014W	-0.397874	0.00449138
YPR017C	-0.396846	0.0114202
YOR323C	-0.396568	0.0137635
YHL003C	-0.39631	0.0101565
YGR189C	-0.396122	0.0461603
YOR188W	-0.396016	0.00630225
YMR277W	-0.395644	0.000718541
YGL082W	-0.3956	0.0333333
YOL090W	-0.395568	0.015377
YNL232W	-0.394542	0.094169
YGL071W	-0.394396	0.0196
YFL010C	-0.394097	0.153895
YOL057W	-0.394076	0.000186572
YIL002C	-0.393661	0.0538672
YDR170W-A	-0.393387	0.181478
YKR095W-A	-0.392924	0.0137517
YKR088C	-0.392741	0.0208798
YKL110C	-0.392532	0.0016847
YLR104W	-0.392239	0.0127294
YPL185W	-0.392102	0.403034
YPL083C	-0.392081	0.0012608
YPL115C	-0.391743	3.1395e-05
YOR246C	-0.391667	0.00346098
YPR159W	-0.391346	0.0203304
YGR083C	-0.391124	0.0287006
YCR057C	-0.390141	0.00100402
YOL145C	-0.389979	0.0256438
YDL198C	-0.389946	0.0114424
YMR125W	-0.389875	0.00583829
YGL246C	-0.388486	0.0031528
YKL143W	-0.388081	0.0316784
YOR286W	-0.387244	0.122033
YLR017W	-0.387106	0.00159783
YMR014W	-0.386891	0.0694463
YOR089C	-0.386857	0.403554
YLR421C	-0.386469	0.112056
YOR299W	-0.386007	0.000588648
YJR057W	-0.385764	0.00396622
YDL122W	-0.384818	0.0188438
YLL028W	-0.384503	0.00903617
YIL004C	-0.384299	0.00455598
YCR084C	-0.384287	0.137903
YHR081W	-0.38342	0.256925
YHR017W	-0.38289	0.000476221
YPR101W	-0.38262	0.103648
YDL147W	-0.381864	0.0301237
YBR219C	-0.381844	0.137681
YAL029C	-0.381842	0.000307901
YCL054W	-0.381622	0.0173903
YDR288W	-0.381019	0.0350628
YPR162C	-0.380978	0.00377562
YDR524C-B	-0.380894	0.215159
YMR275C	-0.380799	0.000397606
YNL275W	-0.380721	0.0245442
YEL050C	-0.380138	0.037873
YHR062C	-0.380082	0.00818987
YDR299W	-0.379986	0.0266229
YLR045C	-0.379325	0.00833275
YOL030W	-0.37929	0.0422325
YNL290W	-0.379061	0.000890053
YOL064C	-0.378574	0.202891
YML001W	-0.37842	0.284386
YJR010W	-0.378265	0.00222341
YLR412W	-0.378215	0.024087
YJL061W	-0.377893	0.00473436
YPL125W	-0.377703	0.000983052
YGR163W	-0.376899	0.000890692
YMR291W	-0.376246	0.0635555
YBR079C	-0.37614	0.0248146
YKR079C	-0.376104	0.00123677
YLR092W	-0.375912	0.035196
YPR174C	-0.375623	0.0104062
YJL119C	-0.37539	0.421307
YBR029C	-0.375089	0.0280499
YNL309W	-0.375018	0.390241
YLR109W	-0.374504	0.119308
YMR267W	-0.374266	0.016529
YJR020W	-0.374265	0.542801
YNL048W	-0.37386	0.0362266
YBR129C	-0.373078	0.00141964
YPL071C	-0.372535	0.0987628
YNL005C	-0.371646	0.00600066
YPR056W	-0.371601	0.000779119
YOR337W	-0.371599	0.0473567
YDR448W	-0.370696	0.0387136
YDR260C	-0.370618	0.255936
YGR287C	-0.370553	0.265793
YLR212C	-0.370414	0.0237345
YHR003C	-0.369928	0.0302327
YBL026W	-0.369107	0.154532
YNL225C	-0.368908	0.0196992
YEL002C	-0.368593	0.107037
YOR297C	-0.368502	0.0393078
YBR215W	-0.368377	0.0790495
YLR210W	-0.367607	0.082965
YDL187C	-0.36689	0.330524
YLR321C	-0.366474	0.0719652
YDR432W	-0.366042	0.179732
YJL050W	-0.365428	0.0120678
YHR059W	-0.365386	0.00980202
YLR225C	-0.365355	0.0720461
YLR227C	-0.365255	0.0902159
YDR354W	-0.363612	0.00678627
YKR081C	-0.362926	0.0231591
YMR299C	-0.362701	0.0122639
YNL072W	-0.361855	0.140604
YKL040C	-0.361442	0.10283
YOR166C	-0.360792	0.00815691
YGL049C	-0.360523	0.0988779
YIL021W	-0.35992	0.00298846
YIL070C	-0.359773	0.00380734
YOR033C	-0.359701	0.00120353
YER163C	-0.359054	0.00364332
YOR087W	-0.359025	0.079292
YMR129W	-0.358783	0.000494756
YGR092W	-0.358079	0.000598674
YDL111C	-0.357366	0.00492887
YNL011C	-0.357044	0.0867054
YML067C	-0.356843	0.0196399
YDL212W	-0.356779	0.253976
YKR013W	-0.356172	0.169756
YAL041W	-0.355651	0.0119193
YJR135C	-0.354877	0.0528869
YOL029C	-0.35465	0.0100692
YNL154C	-0.35434	0.0244305
YGR040W	-0.354161	0.0113709
YIL114C	-0.353883	0.114235
YEL007W	-0.353766	0.0727162
YGR181W	-0.353621	0.00421055
YJR076C	-0.352814	0.00314597
YDR261W-B	-0.352731	0.117294
YPL056C	-0.351969	0.566019
YPL105C	-0.351777	0.00825988
YOR158W	-0.351687	0.0024501
YDL001W	-0.351685	0.08396
YML114C	-0.351272	0.14144
YKR082W	-0.349747	0.00655749
YJR105W	-0.349523	0.323657
YKL054C	-0.349255	0.242993
YBR239C	-0.348943	0.240021
YHL011C	-0.348729	0.0597879
YDR139C	-0.348	0.0307948
YAR014C	-0.347701	0.0288368
YPR120C	-0.347537	0.00505286
YGL097W	-0.3475	0.0430798
YNL167C	-0.346515	0.0510688
YBR163W	-0.346396	0.0137942
YOR233W	-0.34613	0.00146347
YMR076C	-0.346003	0.0565545
YKL190W	-0.345938	0.032628
YIR021W	-0.345339	0.0884057
YDL190C	-0.345315	0.0287911
YGR094W	-0.343471	0.317774
YBL090W	-0.342254	0.0386669
YNL201C	-0.342251	0.00186452
YGL083W	-0.342115	0.00647022
YNL107W	-0.340337	0.0104999
YDL193W	-0.34028	0.160083
YIR004W	-0.339994	0.119775
YOR104W	-0.339859	0.266597
YLR341W	-0.339844	0.514222
YNL073W	-0.339598	0.00353485
YGL013C	-0.338794	0.0115881
YPR079W	-0.338572	0.0465444
YOR195W	-0.338405	0.175192
YER134C	-0.338367	0.0384289
YMR091C	-0.338175	0.0242069
YHR168W	-0.336931	0.0101159
YDR304C	-0.335894	0.039347
YBR131W	-0.335851	0.15138
YGL092W	-0.335392	0.00275105
YNL007C	-0.335156	0.0434067
YJR139C	-0.33388	0.34213
YNR015W	-0.333701	0.0302663
YGR018C	-0.333544	0.682777
YGL069C	-0.333525	0.619298
YPL084W	-0.333337	0.0170914
YLR110C	-0.332806	0.207427
YHR070W	-0.332344	0.152356
YPL043W	-0.332306	0.0362108
YIL031W	-0.332182	0.0370672
YBR279W	-0.331728	0.285397
YPR100W	-0.331515	0.102198
YFL017C	-0.330662	0.00267562
YDL061C	-0.330632	0.436118
YHR065C	-0.330367	0.00466757
YER077C	-0.329446	0.184335
YDR524C	-0.328166	0.00312566
YER070W	-0.328103	0.218562
YLR066W	-0.327905	0.114209
YJR092W	-0.327522	0.00889757
YDR393W	-0.326825	0.152443
YGR104C	-0.326034	0.009608
YGR200C	-0.326032	0.00165582
YIR008C	-0.325883	0.00380641
YLR265C	-0.325863	0.0913444
YOL123W	-0.325461	0.0115258
YGR275W	-0.325401	0.284386
YDR101C	-0.325311	0.115555
YMR144W	-0.325264	0.00575999
YNL206C	-0.325137	0.00344745
YHR114W	-0.324964	0.154161
YML113W	-0.324514	0.370686
YHL001W	-0.324473	0.396072
YGL127C	-0.324411	0.0666971
YGR145W	-0.324235	0.0345952
YML058W	-0.324003	0.253506
YBR205W	-0.323373	0.00877313
YPL040C	-0.323318	0.00422434
YJL049W	-0.322979	0.0232353
YOR311C	-0.322832	0.137013
YNR022C	-0.322797	0.00520745
YNL272C	-0.322429	0.00647277
YPR169W	-0.32157	0.0120679
YML048W	-0.321503	0.071864
YMR183C	-0.321464	0.0137448
YGR218W	-0.321435	0.0206716
YMR257C	-0.321362	0.0193897
YNL025C	-0.320969	0.0333762
YFL031W	-0.320697	0.03758
YDR143C	-0.32036	0.139035
YEL051W	-0.320048	0.120281
YLR243W	-0.319863	0.0116474
YHR024C	-0.319532	0.0942514
YBR271W	-0.319523	0.0619123
YMR146C	-0.319483	0.0299278
YML093W	-0.319462	0.0411378
YGL186C	-0.318668	0.17169
YDL112W	-0.318626	0.00467244
YDL089W	-0.318498	0.0219758
YOR006C	-0.318465	0.131228
YNL064C	-0.318357	0.170689
YJL125C	-0.318328	0.00277963
YOR112W	-0.317923	0.0180537
YMR121C	-0.317896	0.252492
YLR069C	-0.317835	0.0121107
YJL139C	-0.317702	0.0695978
YHR210C	-0.317688	0.107936
YGR252W	-0.317429	0.0498145
YCR088W	-0.317238	0.0142409
YDR184C	-0.317216	0.0499358
YDL153C	-0.316326	0.0764663
YCR017C	-0.316223	0.0237417
YGR210C	-0.315869	0.047582
YDR081C	-0.315699	0.0301237
YLR018C	-0.315512	0.0857049
YGR173W	-0.315144	0.0345732
YGR101W	-0.314806	0.154107
YHR045W	-0.314698	0.120792
YMR312W	-0.314578	0.0468756
YOL003C	-0.313805	0.0253471
YGR263C	-0.313699	0.148141
YKR077W	-0.312888	0.266375
YER154W	-0.312775	0.0121294
YER176W	-0.312415	0.0181745
YGL223C	-0.312383	0.00208512
YAL036C	-0.312173	0.106285
YCR052W	-0.312113	0.0554555
YDL240W	-0.311649	0.0394278
YLL012W	-0.31164	0.0312704
YLR313C	-0.311077	0.0188276
YGR167W	-0.311004	0.190835
YPR071W	-0.310849	0.0460901
YCR022C	-0.310239	0.530565
YNR038W	-0.309761	0.0443493
YKL212W	-0.309504	0.0925605
YFR051C	-0.309334	0.0252779
YLR399C	-0.309127	0.0608402
YNL124W	-0.30911	0.448428
YMR074C	-0.308404	0.10737
YOR026W	-0.308355	0.00514201
YPL127C	-0.308206	0.0061286
YDR049W	-0.307933	0.0262915
YPL013C	-0.307523	0.210246
YLR206W	-0.3075	0.474148
YFL037W	-0.306999	0.221551
YNL068C	-0.306886	0.0872688
YPL086C	-0.306741	0.0195896
YPL065W	-0.30674	0.191682
YHR116W	-0.306279	0.0758744
YGL243W	-0.30614	0.0140874
YOL070C	-0.305456	0.058304
YER061C	-0.305052	0.135586
YLR312W-A	-0.304958	0.0100578
YOL164W	-0.304413	0.0272443
YPR125W	-0.304103	0.0487952
YHR029C	-0.304046	0.0190525
YKL011C	-0.303279	0.0245432
YMR098C	-0.303141	0.0384289
YJL200C	-0.30251	0.00845768
YLR088W	-0.302417	0.066992
YNL191W	-0.302282	0.0424547
YDL093W	-0.301823	0.0487952
YDR440W	-0.301708	0.0152202
YGR011W	-0.301668	0.401291
YGR120C	-0.301611	0.23541
YBR091C	-0.301476	0.246908
YHR005C	-0.300488	0.0311122
YLR381W	-0.300439	0.0595926
YGL086W	-0.300341	0.0362266
YCR036W	-0.300087	0.0565353
YDL059C	-0.300019	0.199233
YDL018C	-0.298752	0.0798545
YGL200C	-0.298473	0.0382659
[truncated: 3,862 more rows]
