# Supplementary material for: A single chromosome strain of S. cerevisiae exhibits diminished ethanol metabolism and tolerance
Source: BMC Genomics. 2021 Sep 22;22:688. doi: 10.1186/s12864-021-07947-x (PMC8456624; doi:10.1186/s12864-021-07947-x)
Supplement: Supplementary file 3 — Additional file 3. DE Enzymes Grate. These data accompany Fig. 4 of this work. [file 12864_2021_7947_MOESM3_ESM.xlsx]

## Sheet: 20200320 DE_enzymes_grate
Accession	Gene	Status in SY14	grate.mean	Protein names
Q07500	NDE2	Decreased Expression	0.221354	External NADH-ubiquinone oxidoreductase 2
Q08650	DGA1	Decreased Expression	0.221354	Diacylglycerol O-acyltransferase 1 (DGAT) (EC 2.3.1.20) (Acyl-CoA:monoacylglycerol acyltransferase) (MGAT) (EC 2.3.1.22)	mitochondrial (EC 1.6.5.9) (External NADH dehydrogenase 2)
Q08908	FRE5	Decreased Expression	0.221354	Ferric reductase transmembrane component 5 (EC 1.16.1.9) (Ferric-chelate reductase 5)
Q08295	IMA2	Decreased Expression	0.221354	Oligo-1
Q12265	PRS5	Decreased Expression	0.221354	Ribose-phosphate pyrophosphokinase 5 (EC 2.7.6.1) (Phosphoribosyl pyrophosphate synthase 5)
Q06490	THI22	Decreased Expression	0.221354	Thiamine biosynthesis protein THI22	6-glucosidase IMA2 (EC 3.2.1.10) (Alpha-glucosidase) (Isomaltase 2)
Q08911	FDH1	Decreased Expression	0.221354	Formate dehydrogenase 1 (FDH) (EC 1.17.1.9) (NAD-dependent formate dehydrogenase)
Q12031	ICL2	Decreased Expression	0.221354	Mitochondrial 2-methylisocitrate lyase (Methylisocitrate lyase) (EC 4.1.3.30)
Q06702	CDA1	Decreased Expression	0.221354	Chitin deacetylase 1 (EC 3.5.1.41)
Q12166	LEU9	Decreased Expression	0.221354	2-isopropylmalate synthase 2
Q12283	MCT1	Decreased Expression	0.221354	Malonyl CoA-acyl carrier protein transacylase
Q12109	WRS1	Decreased Expression	0.221354	Tryptophan--tRNA ligase
Q07993	XYL2	Decreased Expression	0.221354	D-xylulose reductase (EC 1.1.1.9) (Xylitol dehydrogenase) (XDH)	mitochondrial (EC 2.3.3.13) (Alpha-IPM synthase 2) (Alpha-isopropylmalate synthase 2) (Alpha-isopropylmalate synthase II)
Q06494	YPR127W	Decreased Expression	0.221354	Putative pyridoxal reductase (PL reductase) (PL-red) (EC 1.1.1.65)	mitochondrial (MCT) (EC 2.3.1.39) (Malonyl-CoA:ACP transferase)
Q08558	DCI1	Decreased Expression	0.221354	Delta(3	cytoplasmic (EC 6.1.1.2) (Tryptophanyl-tRNA synthetase) (TrpRS)
Q12178	FCY1	Decreased Expression	0.221354	Cytosine deaminase (EC 3.5.4.1) (Cytosine aminohydrolase)
Q07938	MEU1	Decreased Expression	0.221354	S-methyl-5'-thioadenosine phosphorylase (EC 2.4.2.28) (5'-methylthioadenosine phosphorylase) (MTA phosphorylase) (MTAP) (MTAPase) (Multicopy enhancer of UAS2)
Q06510	TAZ1	Decreased Expression	0.221354	Lysophosphatidylcholine acyltransferase (EC 2.3.1.23) (1-acylglycerophosphocholine O-acyltransferase) (Tafazzin homolog) (lyso-PC acyltransferase)
Q07950	YEH2	Decreased Expression	0.221354	Sterol esterase 2 (EC 3.1.1.13) (Steryl ester hydrolase 2)	5)-Delta(2	4)-dienoyl-CoA isomerase (EC 5.3.3.-)
Q12055	FAP7	Decreased Expression	0.221354	Adenylate kinase isoenzyme 6 homolog FAP7 (AK6) (EC 2.7.4.3) (Dual activity adenylate kinase/ATPase) (AK/ATPase) (POS9-activating factor 7)
Q12154	GET3	Decreased Expression	0.221354	ATPase GET3 (EC 3.6.-.-) (Arsenical pump-driving ATPase) (Arsenite-stimulated ATPase) (Golgi to ER traffic protein 3) (Guided entry of tail-anchored proteins 3)
Q12043	TGL5	Decreased Expression	0.221354	Lipase 5 (EC 3.1.1.3) (Triacylglycerol lipase 5)
Q99321	DDP1	Decreased Expression	0.221354	Diphosphoinositol polyphosphate phosphohydrolase DDP1 (EC 3.6.1.52) (Diadenosine 5'
Q12691	ENA5	Decreased Expression	0.221354	Sodium transport ATPase 5 (EC 3.6.3.7)
Q12320	GLO4	Decreased Expression	0.221354	Hydroxyacylglutathione hydrolase
Q12358	JLP1	Decreased Expression	0.221354	Alpha-ketoglutarate-dependent sulfonate dioxygenase (EC 1.14.11.-)
Q12428	PDH1	Decreased Expression	0.221354	Probable 2-methylcitrate dehydratase (2-MC dehydratase) (EC 4.2.1.79) ((2S	5'''-P1	P6-hexaphosphate hydrolase) (Ap6A hydrolase) (Diadenosine and diphosphoinositol polyphosphate phosphohydrolase 1) (Diadenosine hexaphosphate hydrolase (AMP-forming)) (EC 3.6.1.60)
Q12746	PGA3	Decreased Expression	0.221354	Plasma membrane-associated coenzyme Q6 reductase PGA3 (EC 1.6.2.2) (Processing of GAS1 and ALP protein 3)
Q12455	SPE4	Decreased Expression	0.221354	Spermine synthase (SPMSY) (EC 2.5.1.22) (Spermidine aminopropyltransferase)	mitochondrial (EC 3.1.2.6) (Glyoxalase II) (Glx II)
Q07747	AAD4	Deleted	0.221354	Probable aryl-alcohol dehydrogenase AAD4 (EC 1.1.1.-)
Q07786	SOR2	Deleted	0.221354	Sorbitol dehydrogenase 2 (EC 1.1.1.14) (L-iditol 2-dehydrogenase 2)	3S)-2-methylcitrate dehydratase)
Q08914	HSP33	Deleted	0.221354	Probable glutathione-independent glyoxalase HSP33 (EC 4.2.1.130) (Glyoxalase 3 homolog 3) (Heat shock protein 33)
Q08361	AAD15	Deleted	0.221354	Putative aryl-alcohol dehydrogenase AAD15 (EC 1.1.1.-)
Q06408	ARO10	Decreased Expression	0.221354	Transaminated amino acid decarboxylase (EC 4.1.1.-) (EC 4.1.1.43) (EC 4.1.1.72) (EC 4.1.1.74) (EC 4.1.1.80) (Thiamine diphosphate-dependent phenylpyruvate decarboxylase) (PPDC) (Thiamine pyrophosphate-dependent 2-oxo-acid decarboxylase) (2ODC) (Transaminated branched-chain amino acid decarboxylase)
Q06321	ATG26	Decreased Expression	0.221354	Sterol 3-beta-glucosyltransferase (EC 2.4.1.173) (Autophagy-related protein 26) (UDP-glycosyltransferase 51)
Q06236	SHH4	Decreased Expression	0.221354	Mitochondrial inner membrane protein SHH4 (SDH4 homolog)
Q12211	PUS1	Decreased Expression	0.221353	tRNA pseudouridine synthase 1 (EC 5.4.99.-) (tRNA pseudouridylate synthase 1) (tRNA-uridine isomerase 1)
Q04894	ADH6	Decreased Expression	0.221344	NADP-dependent alcohol dehydrogenase 6 (EC 1.1.1.2) (NADP-dependent alcohol dehydrogenase VI) (ScADHVI)
Q04806	GTO3	Decreased Expression	0.221344	Glutathione S-transferase omega-like 3 (EC 2.5.1.18)
Q05979	BNA5	Decreased Expression	0.221344	Kynureninase (EC 3.7.1.3) (Biosynthesis of nicotinic acid protein 5) (L-kynurenine hydrolase)
Q05871	ECI1	Decreased Expression	0.221344	3	2-trans-enoyl-CoA isomerase (EC 5.3.3.8) (Delta(3)	Delta(2)-enoyl-CoA isomerase) (D3	D2-enoyl-CoA isomerase) (Dodecenoyl-CoA isomerase)
Q05533	INM2	Decreased Expression	0.221344	Inositol monophosphatase 2 (IMP 2) (IMPase 2) (EC 3.1.3.25) (Inositol-1(or 4)-monophosphatase 2)
Q04792	GAD1	Decreased Expression	0.221344	Glutamate decarboxylase (GAD) (EC 4.1.1.15)
Q06137	YLR345W	Decreased Expression	0.221344	Putative 6-phosphofructo-2-kinase/fructose-2	6-bisphosphatase YLR345W [Includes: 6-phosphofructo-2-kinase (EC 2.7.1.105); Fructose-2	6-bisphosphatase (EC 3.1.3.46)]
Q04458	HFD1	Decreased Expression	0.221344	Fatty aldehyde dehydrogenase HFD1 (EC 1.2.1.3)
Q04902	SNO4	Deleted	0.221344	Probable glutathione-independent glyoxalase SNO4 (EC 4.2.1.130) (Glyoxalase 3 homolog 4) (Heat shock protein 34) (SNZ proximal open reading frame 4)
Q04952	FKS3	Decreased Expression	0.221343	1	3-beta-glucan synthase component FKS3 (EC 2.4.1.34) (1	3-beta-D-glucan-UDP glucosyltransferase) (FK506 sensitivity protein 3)
Q02207	FOX2	Decreased Expression	0.221324	Peroxisomal hydratase-dehydrogenase-epimerase (HDE) (Multifunctional beta-oxidation protein) (MFP) [Includes: 2-enoyl-CoA hydratase (EC 4.2.1.119); (3R)-3-hydroxyacyl-CoA dehydrogenase (EC 1.1.1.n12)]
Q02196	MET14	Decreased Expression	0.221324	Adenylyl-sulfate kinase (EC 2.7.1.25) (ATP adenosine-5'-phosphosulfate 3'-phosphotransferase) (Adenosine-5'-phosphosulfate kinase) (APS kinase)
Q04174	SMP3	Decreased Expression	0.221324	GPI mannosyltransferase 4 (EC 2.4.1.-) (GPI mannosyltransferase IV) (GPI-MT-IV)
Q03175	SRT1	Decreased Expression	0.221324	Dehydrodolichyl diphosphate synthase complex subunit SRT1 (EC 2.5.1.87) (Ditrans	polycis-polyprenyl diphosphate synthase ((2E	6E)-farnesyl diphosphate specific))
Q04120	TSA2	Decreased Expression	0.221324	Peroxiredoxin TSA2 (Prx) (EC 1.11.1.15) (Cytoplasmic thiol peroxidase 2) (cTPx 2) (Thiol-specific antioxidant protein 2) (Thioredoxin peroxidase type Ib) (TPx type Ib)
Q04212	ARA2	Decreased Expression	0.221324	D-arabinose 1-dehydrogenase (EC 1.1.1.116) (NAD(+)-specific D-arabinose dehydrogenase)
Q04178	HPT1	Decreased Expression	0.221324	Hypoxanthine-guanine phosphoribosyltransferase (HGPRT) (HGPRTase) (EC 2.4.2.8) (Bypass of repression by adenine protein 6)
Q04432	HSP31	Decreased Expression	0.221324	Glutathione-independent glyoxalase HSP31 (EC 4.2.1.130) (Glyoxalase 3 homolog 1) (Heat shock protein 31)
Q01662	MAP1	Decreased Expression	0.221324	Methionine aminopeptidase 1 (MAP 1) (MetAP 1) (EC 3.4.11.18) (Peptidase M 1)
Q01976	YSA1	Decreased Expression	0.221324	ADP-ribose pyrophosphatase (EC 3.6.1.13) (ADP-ribose diphosphatase) (ADP-ribose phosphohydrolase) (Adenosine diphosphoribose pyrophosphatase) (ADPR-PPase)
Q01574	ACS1	Decreased Expression	0.221323	Acetyl-coenzyme A synthetase 1 (EC 6.2.1.1) (Acetate--CoA ligase 1) (Acyl-activating enzyme 1)
P53727	BUD17	Decreased Expression	0.221292	Putative pyridoxal kinase BUD17 (EC 2.7.1.35) (Bud site selection protein 17)
P53341	MAL12	Deleted	0.221292	Alpha-glucosidase MAL12 (EC 3.2.1.20) (Maltase)
P54114	ALD3	Decreased Expression	0.221292	Aldehyde dehydrogenase [NAD(P)+] 2 (EC 1.2.1.3)
P53823	SNO2	Deleted	0.221292	Probable pyridoxal 5'-phosphate synthase subunit SNO2 (EC 4.3.3.6) (PDX2 homolog 2) (Pdx2.2) (Pyridoxal 5'-phosphate synthase glutaminase subunit) (EC 3.5.1.2)
P80210	ADE12	Decreased Expression	0.221292	Adenylosuccinate synthetase (AMPSase) (AS-synthetase) (AdSS) (EC 6.3.4.4) (IMP--aspartate ligase)
P81450	ATP18	Decreased Expression	0.221292	ATP synthase subunit J	mitochondrial (ATPase synthase I subunit)
P80235	YAT1	Decreased Expression	0.221292	Putative mitochondrial carnitine O-acetyltransferase (EC 2.3.1.7)
P53982	IDP3	Decreased Expression	0.221291	Isocitrate dehydrogenase [NADP] (IDH) (EC 1.1.1.42) (IDP) (NADP(+)-specific ICDH) (Oxalosuccinate decarboxylase)
P54070	KTR6	Decreased Expression	0.221291	Mannosyltransferase KTR6 (EC 2.4.1.-) (Mannosylphosphate transferase MNN6)
P53934	YNL092W	Decreased Expression	0.221291	Carnosine N-methyltransferase (EC 2.1.1.22)
P53871	DUG3	Decreased Expression	0.22107	Probable glutamine amidotransferase DUG3 (Deficient in utilization of glutathione protein 3) (GSH degradosomal complex subunit DUG3)
P53824	SNZ2	Deleted	0.22107	Probable pyridoxal 5'-phosphate synthase subunit SNZ2 (PLP synthase subunit SNZ2) (EC 4.3.3.6) (PDX1 homolog 2) (Pdx1.2)
P53228	NQM1	Decreased Expression	0.0322614	Transaldolase NQM1 (EC 2.2.1.2) (Non-quiescent mutant protein 1)
P53199	ERG26	Decreased Expression	0.0322614	Sterol-4-alpha-carboxylate 3-dehydrogenase	decarboxylating (EC 1.1.1.170)
P53164	NPY1	Decreased Expression	0.0322614	NADH pyrophosphatase (EC 3.6.1.22)
P53319	GND2	Decreased Expression	0.0322614	6-phosphogluconate dehydrogenase	decarboxylating 2 (EC 1.1.1.44)
P53315	SOL4	Decreased Expression	0.0322614	6-phosphogluconolactonase 4 (6PGL) (EC 3.1.1.31)
P52893	ALT1	Decreased Expression	0.0322516	Probable alanine aminotransferase	mitochondrial (EC 2.6.1.2) (Glutamate pyruvate transaminase) (GPT) (Glutamic--alanine transaminase) (Glutamic--pyruvic transaminase)
P52910	ACS2	Decreased Expression	0.0322516	Acetyl-coenzyme A synthetase 2 (EC 6.2.1.1) (Acetate--CoA ligase 2) (Acyl-activating enzyme 2)
P52911	EXG2	Decreased Expression	0.0322516	Glucan 1	3-beta-glucosidase 2 (EC 3.2.1.58) (Exo-1	3-beta-glucanase 2)
P53078	SDT1	Decreased Expression	0.0322516	Suppressor of disruption of TFIIS
P53095	DSD1	Decreased Expression	0.0322516	D-serine dehydratase (EC 4.3.1.18) (D-serine deaminase) (DSD)
P53101	STR3	Decreased Expression	0.0322516	Cystathionine beta-lyase (CBL) (EC 4.4.1.8) (Beta-cystathionase) (Cysteine lyase) (Sulfur transfer protein 3)
P49435	APT1	Decreased Expression	0.0322516	Adenine phosphoribosyltransferase 1 (APRT 1) (EC 2.4.2.7)
P49089	ASN1	Decreased Expression	0.0322516	Asparagine synthetase [glutamine-hydrolyzing] 1 (EC 6.3.5.4) (Glutamine-dependent asparagine synthetase 1)
P49090	ASN2	Decreased Expression	0.0322516	Asparagine synthetase [glutamine-hydrolyzing] 2 (EC 6.3.5.4) (Glutamine-dependent asparagine synthetase 2)
P49095	GCV2	Decreased Expression	0.0322516	Glycine dehydrogenase (decarboxylating)	mitochondrial (EC 1.4.4.2) (Glycine cleavage system P protein) (Glycine decarboxylase) (Glycine decarboxylase complex subunit P) (Glycine dehydrogenase (aminomethyl-transferring))
P50107	GLO1	Decreased Expression	0.0322516	Lactoylglutathione lyase (EC 4.4.1.5) (Aldoketomutase) (Glyoxalase I) (Glx I) (Ketone-aldehyde mutase) (Methylglyoxalase) (S-D-lactoylglutathione methylglyoxal lyase)
P50095	IMD3	Decreased Expression	0.0322516	Inosine-5'-monophosphate dehydrogenase 3 (IMP dehydrogenase 3) (IMPD 3) (IMPDH 3) (EC 1.1.1.205)
P50094	IMD4	Decreased Expression	0.0322516	Inosine-5'-monophosphate dehydrogenase 4 (IMP dehydrogenase 4) (IMPD 4) (IMPDH 4) (EC 1.1.1.205)
P48570	LYS20	Decreased Expression	0.0322516	Homocitrate synthase	cytosolic isozyme (EC 2.3.3.14)
P52489	PYK2	Decreased Expression	0.0322516	Pyruvate kinase 2 (PK 2) (EC 2.7.1.40)
P49723	RNR4	Decreased Expression	0.0322516	Ribonucleoside-diphosphate reductase small chain 2 (EC 1.17.4.1) (Ribonucleotide reductase R2 subunit 2) (Ribonucleotide reductase small subunit 2)
P47182	AAD10	Decreased Expression	0.0296797	Putative aryl-alcohol dehydrogenase AAD10 (EC 1.1.1.-)
P47771	ALD2	Decreased Expression	0.0296797	Aldehyde dehydrogenase [NAD(P)+] 1 (EC 1.2.1.3)
P48360	ARH1	Decreased Expression	0.0296797	Probable NADPH:adrenodoxin oxidoreductase	mitochondrial (AR) (Adrenodoxin reductase) (EC 1.18.1.6) (Ferredoxin--NADP(+) reductase) (Ferredoxin reductase)
P48016	ATH1	Decreased Expression	0.0296797	Vacuolar acid trehalase (EC 3.2.1.28) (Alpha	alpha-trehalase) (Alpha	alpha-trehalose glucohydrolase)
P48239	GTO1	Decreased Expression	0.0296797	Glutathione S-transferase omega-like 1 (EC 2.5.1.18) (Glutathione-dependent dehydroascorbate reductase) (EC 1.8.5.1)
P48526	ISM1	Decreased Expression	0.0296797	Isoleucine--tRNA ligase	mitochondrial (EC 6.1.1.5) (Isoleucyl-tRNA synthetase) (IleRS)
P47180	PGU1	Decreased Expression	0.0296797	Polygalacturonase (PG) (EC 3.2.1.15) (PGase SM) (Pectinase)
P47177	YJR149W	Decreased Expression	0.0296797	Putative nitronate monooxygenase (EC 1.13.12.16) (Nitroalkane oxidase)
P47176	BAT2	Decreased Expression	0.0296797	Branched-chain-amino-acid aminotransferase	cytosolic (BCAT) (EC 2.6.1.42) (Protein TWT2)
P47119	HAM1	Decreased Expression	0.0296797	Inosine triphosphate pyrophosphatase (ITPase) (Inosine triphosphatase) (EC 3.6.1.9) (Hydroxylaminopurine sensitivity protein 1) (Non-canonical purine NTP pyrophosphatase) (Non-standard purine NTP pyrophosphatase) (Nucleoside-triphosphate diphosphatase) (Nucleoside-triphosphate pyrophosphatase) (NTPase)
P47096	BNA1	Decreased Expression	0.0295678	3-hydroxyanthranilate 3	4-dioxygenase (EC 1.13.11.6) (3-hydroxyanthranilate oxygenase) (3-HAO) (3-hydroxyanthranilic acid dioxygenase) (HAD) (Biosynthesis of nicotinic acid protein 1)
P43635	CIT3	Decreased Expression	0.0295678	Citrate synthase 3	mitochondrial (EC 2.3.3.1)
P47081	COX16	Decreased Expression	0.0295678	Cytochrome c oxidase assembly protein COX16	mitochondrial
P43577	GNA1	Decreased Expression	0.0295678	Glucosamine 6-phosphate N-acetyltransferase (EC 2.3.1.4) (Phosphoglucosamine acetylase) (Phosphoglucosamine transacetylase)
P46971	PMT4	Decreased Expression	0.0295678	Dolichyl-phosphate-mannose--protein mannosyltransferase 4 (EC 2.4.1.109)
P47052	YJL045W	Decreased Expression	0.0295678	Succinate dehydrogenase [ubiquinone] flavoprotein subunit 2	mitochondrial (EC 1.3.5.1) (Flavoprotein subunit of complex II) (FP) (SDH1b)
P42951	LSB6	Decreased Expression	0.0295678	Phosphatidylinositol 4-kinase LSB6 (PI4-kinase) (PtdIns-4-kinase) (EC 2.7.1.67) (LAS seventeen-binding protein 6) (LAS17-binding protein 6)
P43545	SNZ3	Decreased Expression	0.0295678	Probable pyridoxal 5'-phosphate synthase subunit SNZ3 (PLP synthase subunit SNZ3) (EC 4.3.3.6) (PDX1 homolog 3) (Pdx1.3)
P42941	SER2	Decreased Expression	0.0295678	Phosphoserine phosphatase (PSP) (PSPase) (EC 3.1.3.3) (O-phosphoserine phosphohydrolase)
P42884	AAD14	Deleted	0.0193622	Putative aryl-alcohol dehydrogenase AAD14 (EC 1.1.1.-)
P39988	BUD16	Decreased Expression	0.0193056	Putative pyridoxal kinase BUD16 (EC 2.7.1.35) (Bud site selection protein 16)
P39976	DLD3	Decreased Expression	0.0193056	D-2-hydroxyglutarate--pyruvate transhydrogenase DLD3 (D-2HG--pyruvate transhydrogenase DLD3) (EC 1.1.99.40) ((R)-2-hydroxyglutarate--pyruvate transhydrogenase) (D-lactate dehydrogenase [cytochrome] 3) (EC 1.1.2.4) (D-lactate ferricytochrome C oxidoreductase) (D-LCR)
P39708	GDH3	Decreased Expression	0.0193056	NADP-specific glutamate dehydrogenase 2 (NADP-GDH 2) (EC 1.4.1.4) (NADP-dependent glutamate dehydrogenase 2)
P40015	ISC1	Decreased Expression	0.0193056	Inositol phosphosphingolipids phospholipase C (IPS phospholipase C) (IPS-PLC) (EC 3.1.4.-) (Neutral sphingomyelinase) (N-SMase) (nSMase)
P39692	MET10	Decreased Expression	0.0193056	Sulfite reductase [NADPH] flavoprotein component (EC 1.8.1.2)
P39954	SAH1	Decreased Expression	0.0193056	Adenosylhomocysteinase (AdoHcyase) (EC 3.3.1.1) (S-adenosyl-L-homocysteine hydrolase)
P39986	SPF1	Decreased Expression	0.0193056	Manganese-transporting ATPase 1 (EC 3.6.3.-)
P40017	YAT2	Decreased Expression	0.0193056	Carnitine O-acetyltransferase YAT2 (EC 2.3.1.7)
P40319	ELO3	Decreased Expression	0.0193056	Elongation of fatty acids protein 3 (EC 2.3.1.199) (3-keto acyl-CoA synthase ELO3) (Affecting plasma membrane ATPase activity protein 1) (Suppressor of RAD3 essential function protein 1) (Suppressor of Rvs161 and Rvs167 mutations protein 4) (Very-long-chain 3-oxoacyl-CoA synthase 3) (v-SNARE bypass mutant gene 1 protein)
P42222	ERR3	Deleted	0.0193056	Enolase-related protein 3 (EC 4.2.1.11) (2-phospho-D-glycerate hydro-lyase) (2-phosphoglycerate dehydratase)
P42837	FIG4	Decreased Expression	0.0193056	Polyphosphoinositide phosphatase (EC 3.1.3.-) (Factor-induced gene 4 protein) (Phosphatidylinositol 3	5-bisphosphate 5-phosphatase)
P40459	PAN6	Decreased Expression	0.0193056	Pantoate--beta-alanine ligase (EC 6.3.2.1) (Pantoate-activating enzyme) (Pantothenate synthetase)
P40506	CAB2	Decreased Expression	0.0193056	Phosphopantothenate--cysteine ligase CAB2 (EC 6.3.2.5) (Coenzyme A biosynthesis protein 2) (Phosphopantothenoylcysteine synthetase) (PPC synthetase)
P40988	FET4	Decreased Expression	0.0193056	Low-affinity Fe(2+) transport protein (Low-affinity Fe(II) transport protein)
P40989	GSC2	Decreased Expression	0.0193056	1	3-beta-glucan synthase component GSC2 (EC 2.4.1.34) (1	3-beta-D-glucan-UDP glucosyltransferase) (FK506 sensitivity protein 2) (Glucan synthase of cerevisiae protein 2)
P40884	IMA5	Decreased Expression	0.0193056	Oligo-1	6-glucosidase IMA5 (EC 3.2.1.10) (Alpha-glucosidase) (Isomaltase 5)
P40350	ALG5	Decreased Expression	0.0193056	Dolichyl-phosphate beta-glucosyltransferase (DolP-glucosyltransferase) (EC 2.4.1.117) (Asparagine-linked glycosylation protein 5)
P40433	PFK26	Decreased Expression	0.0193056	6-phosphofructo-2-kinase 1 (6PF-2-K 1) (EC 2.7.1.105) (Phosphofructokinase 2 I)
P39518	FAA2	Decreased Expression	0.0193056	Long-chain-fatty-acid--CoA ligase 2 (EC 6.2.1.3) (Fatty acid activator 2) (Long-chain acyl-CoA synthetase 2)
P40047	ALD5	Decreased Expression	0.0193056	Aldehyde dehydrogenase 5	mitochondrial (EC 1.2.1.5)
P40106	GPP2	Decreased Expression	0.0193056	Glycerol-1-phosphate phosphohydrolase 2 (EC 3.1.3.21) ((DL)-glycerol-3-phosphatase 2) (Hyperosmolarity-responsive protein 2)
P40215	NDE1	Decreased Expression	0.0193056	External NADH-ubiquinone oxidoreductase 1	mitochondrial (EC 1.6.5.9) (External NADH dehydrogenase 1)
P40025	PHM8	Decreased Expression	0.0193056	Phosphate metabolism protein 8
P32614	FRD1	Decreased Expression	0.0129706	Fumarate reductase 1 (FRDS1) (EC 1.3.1.6) (FAD-dependent oxidoreductase) (NADH-dependent fumarate reductase) (Soluble fumarate reductase	cytoplasmic isozyme)
P36107	AUR1	Decreased Expression	0.0129706	Inositol phosphorylceramide synthase catalytic subunit AUR1 (IPC synthase catalytic subunit AUR1) (EC 2.-.-.-) (Aureobasidin A resistance protein) (Phosphatidylinositol:ceramide phosphoinositol transferase)
P38169	BNA4	Decreased Expression	0.0129706	Kynurenine 3-monooxygenase (EC 1.14.13.9) (Biosynthesis of nicotinic acid protein 4) (Kynurenine 3-hydroxylase)
P32796	CAT2	Decreased Expression	0.0129706	Carnitine O-acetyltransferase	mitochondrial (Carnitine acetylase) (EC 2.3.1.7)
P38221	CDS1	Decreased Expression	0.0129706	Phosphatidate cytidylyltransferase (EC 2.7.7.41) (CDP-diacylglycerol synthase) (CDP-DAG synthase) (CDS) (CDP-diglyceride pyrophosphorylase) (CDP-diglyceride synthase) (CDP-DG synthase) (CTP:phosphatidate cytidylyltransferase)
P32528	DUR1,2	Decreased Expression	0.0129706	Urea amidolyase [Includes: Urea carboxylase (EC 6.3.4.6); Allophanate hydrolase (EC 3.5.1.54)]
P36156	ECM4	Decreased Expression	0.0129706	Glutathione S-transferase omega-like 2 (EC 2.5.1.18) (Extracellular mutant protein 4) (Glutathione-dependent dehydroascorbate reductase) (EC 1.8.5.1)
P38071	ETR1	Decreased Expression	0.0129706	Enoyl-[acyl-carrier-protein] reductase	mitochondrial (EC 1.3.1.104) (2-enoyl thioester reductase) (Mitochondrial respiratory function protein 1)
P36033	FRE2	Decreased Expression	0.0129706	Ferric/cupric reductase transmembrane component 2 (EC 1.16.1.9) (Ferric-chelate reductase 2)
P33327	GDH2	Decreased Expression	0.0129706	NAD-specific glutamate dehydrogenase (NAD-GDH) (EC 1.4.1.2)
P36014	GPX1	Decreased Expression	0.0129706	Glutathione peroxidase-like peroxiredoxin 1 (EC 1.11.1.15) (Glutathione peroxidase homolog 1) (GPx 1)
P38074	HMT1	Decreased Expression	0.0129706	Protein arginine N-methyltransferase 1 (EC 2.1.1.-) (Major type I protein arginine N-methyltransferase) (Type I PRMT) (hnRNP arginine N-methyltransferase)
P36051	MCD4	Decreased Expression	0.0129706	GPI ethanolamine phosphate transferase 1 (EC 2.-.-.-) (Morphogenesis checkpoint-dependent protein 4) (Supersecretion of u-PA protein 21)
P32567	PAH1	Decreased Expression	0.0129706	Phosphatidic acid phosphohydrolase 1 (PAP1) (EC 3.1.3.4) (Protein SMP2)
P38137	PCS60	Decreased Expression	0.0129706	Peroxisomal-coenzyme A synthetase (EC 6.-.-.-)
P37012	PGM2	Decreased Expression	0.0129706	Phosphoglucomutase 2 (PGM 2) (EC 5.4.2.2) (D-glucose-1	6-diphosphate:D-glucose-1-phosphate phosphotransferase) (Glucose phosphomutase 2)
P35842	PHO11	Deleted	0.0129706	Acid phosphatase PHO11 (EC 3.1.3.2) (P56)
P33775	PMT1	Decreased Expression	0.0129706	Dolichyl-phosphate-mannose--protein mannosyltransferase 1 (EC 2.4.1.109)
P37299	QCR10	Decreased Expression	0.0129706	Cytochrome b-c1 complex subunit 10 (Complex III subunit 10) (Complex III subunit XI) (Ubiquinol-cytochrome c reductase complex 8.5 kDa protein)
P33330	SER1	Decreased Expression	0.0129706	Phosphoserine aminotransferase (PSAT) (EC 2.6.1.52) (Phosphohydroxythreonine aminotransferase)
P36136	SHB17	Decreased Expression	0.0129706	Sedoheptulose 1	7-bisphosphatase (EC 3.1.3.37)
P32573	SPS19	Decreased Expression	0.0129706	Peroxisomal 2	4-dienoyl-CoA reductase SPS19 (EC 1.3.1.34) (Sporulation-specific protein SPX19)
P33315	TKL2	Decreased Expression	0.0129706	Transketolase 2 (TK 2) (EC 2.2.1.1)
P32643	TMT1	Decreased Expression	0.0129706	Trans-aconitate 3-methyltransferase (EC 2.1.1.145)
P36421	TYS1	Decreased Expression	0.0129706	Tyrosine--tRNA ligase	cytoplasmic (EC 6.1.1.1) (Tyrosyl-tRNA synthetase) (TyrRS)
P38067	UGA2	Decreased Expression	0.0129706	Succinate-semialdehyde dehydrogenase [NADP(+)] (SSDH) (EC 1.2.1.16)
P38230	ZTA1	Decreased Expression	0.0129706	Probable quinone oxidoreductase (EC 1.6.5.5) (NADPH:quinone reductase)
P38631	FKS1	Decreased Expression	0.0129706	1	3-beta-glucan synthase component FKS1 (EC 2.4.1.34) (1	3-beta-D-glucan-UDP glucosyltransferase) (Calcineurin dependent protein 1) (Calcofluor white hypersensitivity protein 53) (Echinocandin target gene protein 1) (FK506 sensitivity protein 1) (Glucan synthase of cerevisiae protein 1) (Papulacandin B resistance protein 1)
P38625	GUA1	Decreased Expression	0.0129706	GMP synthase [glutamine-hydrolyzing] (EC 6.3.5.2) (GMP synthetase) (Glutamine amidotransferase)
P38427	TSL1	Decreased Expression	0.0129706	Trehalose synthase complex regulatory subunit TSL1 (Alpha	alpha-trehalose-phosphate synthase [UDP-forming] 123 kDa subunit)
P38697	IMD2	Deleted	0.0129706	Inosine-5'-monophosphate dehydrogenase 2 (IMP dehydrogenase 2) (IMPD 2) (IMPDH 2) (EC 1.1.1.205)
P38693	PHO12	Deleted	0.0129706	Acid phosphatase PHO12 (EC 3.1.3.2)
P38689	PRS3	Decreased Expression	0.0129706	Ribose-phosphate pyrophosphokinase 3 (EC 2.7.6.1) (Phosphoribosyl pyrophosphate synthase 3)
P38720	GND1	Decreased Expression	0.0129706	6-phosphogluconate dehydrogenase	decarboxylating 1 (EC 1.1.1.44)
P38709	YHL012W	Decreased Expression	0.0129706	Probable UTP--glucose-1-phosphate uridylyltransferase (EC 2.7.7.9) (UDP-glucose pyrophosphorylase) (UDPGP) (UGPase)
P38708	YHR020W	Decreased Expression	0.0129706	Putative proline--tRNA ligase YHR020W (EC 6.1.1.15) (Prolyl-tRNA synthetase) (ProRS)
P38972	ADE6	Decreased Expression	0.0129706	Phosphoribosylformylglycinamidine synthase (FGAM synthase) (FGAMS) (EC 6.3.5.3) (Formylglycinamide ribonucleotide amidotransferase) (FGAR amidotransferase) (FGAR-AT) (Formylglycinamide ribotide amidotransferase)
P38773	DOG2	Decreased Expression	0.0129706	2-deoxyglucose-6-phosphate phosphatase 2 (2-DOG-6-P 2) (2-deoxyglucose-6-phosphatase 2) (EC 3.1.3.68)
P38791	DYS1	Decreased Expression	0.0129706	Deoxyhypusine synthase (DHS) (EC 2.5.1.46)
P38993	FET3	Decreased Expression	0.0129706	Iron transport multicopper oxidase FET3 (EC 1.-.-.-)
P38954	IPT1	Decreased Expression	0.0129706	Inositolphosphotransferase 1 (EC 2.-.-.-) (Mannosyl diphosphorylinositol ceramide synthase)
P38816	TRR2	Decreased Expression	0.0129706	Thioredoxin reductase 2	mitochondrial (EC 1.8.1.9)
P39006	PSD1	Decreased Expression	0.0129706	Phosphatidylserine decarboxylase proenzyme 1	mitochondrial (EC 4.1.1.65) [Cleaved into: Phosphatidylserine decarboxylase 1 beta chain; Phosphatidylserine decarboxylase 1 alpha chain]
P38999	LYS9	Decreased Expression	0.0129706	Saccharopine dehydrogenase [NADP(+)	L-glutamate-forming] (EC 1.5.1.10) (Saccharopine reductase)
P32451	BIO2	Decreased Expression	0.0129705	Biotin synthase	mitochondrial (EC 2.8.1.6)
P32383	PLC1	Decreased Expression	0.0129705	1-phosphatidylinositol 4	5-bisphosphate phosphodiesterase 1 (EC 3.1.4.11) (Phosphoinositide phospholipase C) (Phospholipase C-1) (PLC-1)
P28777	ARO2	Decreased Expression	0.0129705	Chorismate synthase (EC 4.2.3.5) (5-enolpyruvylshikimate-3-phosphate phospholyase)
P29465	CHS3	Decreased Expression	0.0129705	Chitin synthase 3 (EC 2.4.1.16) (Chitin-UDP acetyl-glucosaminyl transferase 3) (Class-IV chitin synthase 3)
P29029	CTS1	Decreased Expression	0.0129705	Endochitinase (EC 3.2.1.14) (Soluble cell wall protein 2)
P31115	DEG1	Decreased Expression	0.0129705	tRNA pseudouridine(38/39) synthase (EC 5.4.99.45) (Depressed growth-rate protein DEG1) (tRNA pseudouridine synthase 3) (tRNA pseudouridylate synthase 3) (tRNA-uridine isomerase 3)
P28817	EHD3	Decreased Expression	0.0129705	3-hydroxyisobutyryl-CoA hydrolase	mitochondrial (EC 3.1.2.4) (3-hydroxyisobutyryl-coenzyme A hydrolase) (HIB-CoA hydrolase) (HIBYL-CoA-H) (Mitochondrial small ribosomal subunit protein mS47)
P28240	ICL1	Decreased Expression	0.0129705	Isocitrate lyase (ICL) (EC 4.1.3.1) (Methylisocitrate lyase) (MICA) (EC 4.1.3.30) (Threo-D(S)-isocitrate glyoxylate-lyase)
P30952	MLS1	Decreased Expression	0.0129705	Malate synthase 1	glyoxysomal (EC 2.3.3.9)
P26263	PDC6	Decreased Expression	0.0129705	Pyruvate decarboxylase isozyme 3 (EC 4.1.1.-) (EC 4.1.1.43) (EC 4.1.1.72) (EC 4.1.1.74) (Thiamine pyrophosphate-dependent 2-oxo-acid decarboxylase) (2ODC)
P27796	POT1	Decreased Expression	0.0129705	3-ketoacyl-CoA thiolase	peroxisomal (EC 2.3.1.16) (Acetyl-CoA acyltransferase) (Beta-ketothiolase) (Peroxisomal 3-oxoacyl-CoA thiolase)
P28272	URA1	Decreased Expression	0.0129705	Dihydroorotate dehydrogenase (fumarate) (DHOD) (DHODase) (DHOdehase) (EC 1.3.98.1) (Dihydroorotate oxidase)
P30402	URA10	Decreased Expression	0.0129705	Orotate phosphoribosyltransferase 2 (OPRT 2) (OPRTase 2) (EC 2.4.2.10)
P28274	URA7	Decreased Expression	0.0129705	CTP synthase 1 (EC 6.3.4.2) (CTP synthetase 1) (UTP--ammonia ligase 1)
P25612	AAD3	Deleted	0.0129705	Putative aryl-alcohol dehydrogenase AAD3 (EC 1.1.1.-)
P25641	ATG15	Decreased Expression	0.0129705	Putative lipase ATG15 (EC 3.1.1.3) (Autophagy-related protein 15) (Cytoplasm to vacuole targeting protein 17)
P25379	CHA1	Decreased Expression	0.0129705	Catabolic L-serine/threonine dehydratase [Includes: L-serine dehydratase (EC 4.3.1.17) (L-serine deaminase); L-threonine dehydratase (EC 4.3.1.19) (L-threonine deaminase)]
P32316	ACH1	Decreased Expression	0.0129705	Acetyl-CoA hydrolase (EC 3.1.2.1) (Acetyl-CoA deacylase) (Acetyl-CoA acylase)
P32178	ARO7	Decreased Expression	0.0129705	Chorismate mutase (CM) (EC 5.4.99.5)
P32378	COQ2	Decreased Expression	0.0129705	4-hydroxybenzoate polyprenyltransferase	mitochondrial (4-HB polyprenyltransferase) (EC 2.5.1.39) (4-hydroxybenzoate hexaprenyltransferase) (Para-hydroxybenzoate--polyprenyltransferase) (PHB:PPT) (PHB:polyprenyltransferase)
P31373	CYS3	Decreased Expression	0.0129705	Cystathionine gamma-lyase (EC 4.4.1.1) (Gamma-cystathionase) (Sulfur transfer protein 1)
P32288	GLN1	Decreased Expression	0.0129705	Glutamine synthetase (GS) (EC 6.3.1.2) (Glutamate--ammonia ligase)
P32347	HEM12	Decreased Expression	0.0129705	Uroporphyrinogen decarboxylase (UPD) (URO-D) (EC 4.1.1.37)
P31382	PMT2	Decreased Expression	0.0129705	Dolichyl-phosphate-mannose--protein mannosyltransferase 2 (EC 2.4.1.109)
P32368	SAC1	Decreased Expression	0.0129705	Phosphoinositide phosphatase SAC1 (EC 3.1.3.-) (Recessive suppressor of secretory defect)
P21264	ADE2	Decreased Expression	0.0118492	Phosphoribosylaminoimidazole carboxylase (EC 4.1.1.21) (AIR carboxylase) (AIRC)
P15274	AMD1	Decreased Expression	0.0118492	AMP deaminase (EC 3.5.4.6) (Myoadenylate deaminase)
P22855	AMS1	Decreased Expression	0.0118492	Alpha-mannosidase (EC 3.2.1.24) (Alpha-D-mannoside mannohydrolase)
P18544	ARG8	Decreased Expression	0.0118492	Acetylornithine aminotransferase	mitochondrial (ACOAT) (EC 2.6.1.11)
P14772	BPT1	Decreased Expression	0.0118492	Bile pigment transporter 1
P18900	COQ1	Decreased Expression	0.0118492	Hexaprenyl pyrophosphate synthase	mitochondrial (HPS) (EC 2.5.1.-)
P15202	CTA1	Decreased Expression	0.0118492	Peroxisomal catalase A (EC 1.11.1.6)
P25358	ELO2	Decreased Expression	0.0118492	Elongation of fatty acids protein 2 (EC 2.3.1.199) (3-keto acyl-CoA synthase ELO2) (Fenpropimorph resistance protein 1) (Glucan synthesis protein 1) (Very-long-chain 3-oxoacyl-CoA synthase 2) (v-SNARE bypass mutant gene 2 protein)
P22140	EPT1	Decreased Expression	0.0118492	Choline/ethanolaminephosphotransferase 1 (ETHPT) (Ethanolaminephosphotransferase 1) (EC 2.7.8.1) (EC 2.7.8.2) (Aminoalcohol phosphotransferase EPT1)
P25340	ERG4	Decreased Expression	0.0118492	Delta(24(24(1)))-sterol reductase (EC 1.3.1.71) (C-24(28) sterol reductase) (Sterol Delta(24(28))-reductase)
P15624	FRS1	Decreased Expression	0.0118492	Phenylalanine--tRNA ligase beta subunit (EC 6.1.1.20) (Phenylalanyl-tRNA synthetase beta subunit) (PheRS)
P15496	IDI1	Decreased Expression	0.0118492	Isopentenyl-diphosphate Delta-isomerase (EC 5.3.3.2) (Isopentenyl pyrophosphate isomerase) (IPP isomerase)
P25045	LCB1	Decreased Expression	0.0118492	Serine palmitoyltransferase 1 (SPT 1) (SPT1) (EC 2.3.1.50) (Long chain base biosynthesis protein 1)
P22133	MDH2	Decreased Expression	0.0118492	Malate dehydrogenase	cytoplasmic (EC 1.1.1.37)
P21147	OLE1	Decreased Expression	0.0118492	Acyl-CoA desaturase 1 (EC 1.14.19.1) (Delta 9 fatty acid desaturase) (Fatty acid desaturase 1) (Stearoyl-CoA desaturase 1)
P22434	PDE1	Decreased Expression	0.0118492	3'	5'-cyclic-nucleotide phosphodiesterase 1 (PDEase 1) (EC 3.1.4.17) (3':5'-CNP) (Low-affinity cAMP phosphodiesterase)
P16451	PDX1	Decreased Expression	0.0118492	Pyruvate dehydrogenase complex protein X component	mitochondrial (Dihydrolipoamide dehydrogenase-binding protein of pyruvate dehydrogenase complex) (E3-binding protein) (Pyruvate dehydrogenase complex component E3BP)
P19657	PMA2	Decreased Expression	0.0118492	Plasma membrane ATPase 2 (EC 3.6.3.6) (Proton pump 2)
P21524	RNR1	Decreased Expression	0.0118492	Ribonucleoside-diphosphate reductase large chain 1 (EC 1.17.4.1) (Ribonucleotide reductase R1 subunit 1) (Ribonucleotide reductase large subunit 1)
P21672	RNR3	Decreased Expression	0.0118492	Ribonucleoside-diphosphate reductase large chain 2 (EC 1.17.4.1) (Ribonucleotide reductase DNA damage-inducible regulatory subunit 2) (Ribonucleotide reductase R1 subunit 2) (Ribonucleotide reductase large subunit 2)
P19358	SAM2	Decreased Expression	0.0118492	S-adenosylmethionine synthase 2 (AdoMet synthase 2) (EC 2.5.1.6) (Methionine adenosyltransferase 2) (MAT 2)
P25372	TRX3	Decreased Expression	0.0118492	Thioredoxin-3	mitochondrial
P14065	GCY1	Decreased Expression	0.0118486	Glycerol 2-dehydrogenase (NADP(+)) (EC 1.1.1.156) (Galactose-inducible crystallin-like protein 1)
P12683	HMG1	Decreased Expression	0.0118486	3-hydroxy-3-methylglutaryl-coenzyme A reductase 1 (HMG-CoA reductase 1) (EC 1.1.1.34)
P13711	POX1	Decreased Expression	0.0118486	Acyl-coenzyme A oxidase (Acyl-CoA oxidase) (EC 1.3.3.6)
P13298	URA5	Decreased Expression	0.0118486	Orotate phosphoribosyltransferase 1 (OPRT 1) (OPRTase 1) (EC 2.4.2.10)
P11986	INO1	Decreased Expression	0.0118113	Inositol-3-phosphate synthase (MIP synthase) (EC 5.5.1.4) (Myo-inositol 1-phosphate synthase) (IPS) (MI-1-P synthase)
P08679	CIT2	Decreased Expression	0.00997548	Citrate synthase	peroxisomal (EC 2.3.3.16)
P09440	MIS1	Decreased Expression	0.00997548	C-1-tetrahydrofolate synthase	mitochondrial (C1-THF synthase) [Includes: Methylenetetrahydrofolate dehydrogenase (EC 1.5.1.5); Methenyltetrahydrofolate cyclohydrolase (EC 3.5.4.9); Formyltetrahydrofolate synthetase (EC 6.3.4.3)]
P09368	PUT1	Decreased Expression	0.00997548	Proline dehydrogenase	mitochondrial (EC 1.5.5.2) (Proline oxidase)
P10127	ADH4	Decreased Expression	0.00997548	Alcohol dehydrogenase 4 (EC 1.1.1.1) (Alcohol dehydrogenase IV) (ADHIV)
P0CH64	DDI3	Deleted	0.00997548	Cyanamide hydratase DDI3 (CAH) (EC 4.2.1.69) (DNA damage-inducible protein 3)
P0CX10	ERR1	Deleted	0.00997548	Enolase-related protein 1 (EC 4.2.1.11) (2-phospho-D-glycerate hydro-lyase) (2-phosphoglycerate dehydratase)
P0CW41	IMA4	Deleted	0.00997548	Oligo-1	6-glucosidase IMA4 (EC 3.2.1.10) (Alpha-glucosidase) (Flocculent-specific protein 2) (Isomaltase 4)
P11325	NAM2	Decreased Expression	0.00997548	Leucine--tRNA ligase	mitochondrial (EC 6.1.1.4) (Leucyl-tRNA synthetase) (LeuRS)
P11154	PYC1	Decreased Expression	0.00997548	Pyruvate carboxylase 1 (EC 6.4.1.1) (Pyruvic carboxylase 1) (PCB 1)
P09938	RNR2	Decreased Expression	0.00997548	Ribonucleoside-diphosphate reductase small chain 1 (EC 1.17.4.1) (Ribonucleotide reductase R2 subunit 1) (Ribonucleotide reductase small subunit 1)
P10659	SAM1	Decreased Expression	0.00997548	S-adenosylmethionine synthase 1 (AdoMet synthase 1) (EC 2.5.1.6) (Methionine adenosyltransferase 1) (MAT 1)
P08465	MET2	Decreased Expression	0.0093069	Homoserine O-acetyltransferase (EC 2.3.1.31) (Homoserine O-trans-acetylase)
P07286	ALG7	Decreased Expression	0.0093069	UDP-N-acetylglucosamine--dolichyl-phosphate N-acetylglucosaminephosphotransferase (EC 2.7.8.15) (GlcNAc-1-P transferase) (G1PT) (GPT) (N-acetylglucosamine-1-phosphate transferase) (Tunicamycin resistance protein 1)
P07255	COX9	Decreased Expression	0.0093069	Cytochrome c oxidase subunit 7A (EC 1.9.3.1) (Cytochrome c oxidase polypeptide VIIA)
P08431	GAL7	Decreased Expression	0.0093069	Galactose-1-phosphate uridylyltransferase (Gal-1-P uridylyltransferase) (EC 2.7.7.12) (UDP-glucose--hexose-1-phosphate uridylyltransferase)
P07263	HTS1	Decreased Expression	0.0093069	Histidine--tRNA ligase	mitochondrial (EC 6.1.1.21) (Histidyl-tRNA synthetase) (HisRS)
P06208	LEU4	Decreased Expression	0.0093069	2-isopropylmalate synthase (EC 2.3.3.13) (Alpha-IPM synthase) (Alpha-isopropylmalate synthase)
P08536	MET3	Decreased Expression	0.0093069	Sulfate adenylyltransferase (EC 2.7.7.4) (ATP-sulfurylase) (Methionine-requiring protein 3) (Sulfate adenylate transferase) (SAT)
P06776	PDE2	Decreased Expression	0.0093069	3'	5'-cyclic-nucleotide phosphodiesterase 2 (PDEase 2) (EC 3.1.4.53) (High-affinity cAMP phosphodiesterase)
P07275	PUT2	Decreased Expression	0.0093069	Delta-1-pyrroline-5-carboxylate dehydrogenase	mitochondrial (P5C dehydrogenase) (EC 1.2.1.88) (L-glutamate gamma-semialdehyde dehydrogenase)
P07259	URA2	Decreased Expression	0.0093069	Protein URA2 [Includes: Glutamine-dependent carbamoyl-phosphate synthase (EC 6.3.5.5); Aspartate carbamoyltransferase (EC 2.1.3.2)]
P04397	GAL10	Decreased Expression	0.00786008	Bifunctional protein GAL10 [Includes: UDP-glucose 4-epimerase (EC 5.1.3.2) (Galactowaldenase); Aldose 1-epimerase (EC 5.1.3.3) (Galactose mutarotase)]
P06106	MET17	Decreased Expression	0.00786008	Homocysteine/cysteine synthase (EC 2.5.1.47) (EC 2.5.1.49) (O-acetylserine/O-acetylhomoserine sulfhydrylase) (OAS-OAH SHLase) (OAS-OAH sulfhydrylase)
P05374	CHO2	Decreased Expression	0.00786008	Phosphatidylethanolamine N-methyltransferase (PE methyltransferase) (PEAMT) (PEMT) (EC 2.1.1.17) (Choline-requiring protein 2)
P06115	CTT1	Decreased Expression	0.00786008	Catalase T (EC 1.11.1.6)
P06197	PIS1	Decreased Expression	0.00786008	CDP-diacylglycerol--inositol 3-phosphatidyltransferase (EC 2.7.8.11) (Phosphatidylinositol synthase) (PI synthase) (PtdIns synthase)
P00890	CIT1	Decreased Expression	0.00786008	Citrate synthase	mitochondrial (EC 2.3.3.1)
P00958	MES1	Decreased Expression	0.00786008	Methionine--tRNA ligase	cytoplasmic (EC 6.1.1.10) (Methionyl-tRNA synthetase) (MetRS)
P00331	ADH2	Decreased Expression	0.00785267	Alcohol dehydrogenase 2 (EC 1.1.1.1) (Alcohol dehydrogenase II) (YADH-2)
O13525	COQ4	Decreased Expression	0.00785267	Ubiquinone biosynthesis protein COQ4	mitochondrial (Coenzyme Q biosynthesis protein 4)
P00175	CYB2	Decreased Expression	0.00785267	Cytochrome b2	mitochondrial (EC 1.1.2.3) (L-lactate dehydrogenase [Cytochrome]) (L-lactate ferricytochrome C oxidoreductase) (L-LCR)
P00045	CYC7	Decreased Expression	0.00785267	Cytochrome c iso-2
P00498	HIS1	Decreased Expression	0.00785267	ATP phosphoribosyltransferase (ATP-PRT) (ATP-PRTase) (EC 2.4.2.17)
P00724	SUC2	Decreased Expression	0.00785267	Invertase 2 (EC 3.2.1.26) (Beta-fructofuranosidase 2) (Saccharase)
P00360	TDH1	Decreased Expression	0.00785267	Glyceraldehyde-3-phosphate dehydrogenase 1 (GAPDH 1) (EC 1.2.1.12)
P00358	TDH2	Decreased Expression	0.00785267	Glyceraldehyde-3-phosphate dehydrogenase 2 (GAPDH 2) (EC 1.2.1.12)
A2P2R3	YMR084W	Decreased Expression	0.00785267	Putative glutamine--fructose-6-phosphate aminotransferase [isomerizing] (GFAT) (EC 2.6.1.16) (D-fructose-6-phosphate amidotransferase) (Hexosephosphate aminotransferase)
