# Supplementary material for: A single chromosome strain of S. cerevisiae exhibits diminished ethanol metabolism and tolerance
Source: BMC Genomics. 2021 Sep 22;22:688. doi: 10.1186/s12864-021-07947-x (PMC8456624; doi:10.1186/s12864-021-07947-x)
Supplement: Supplementary file 4 — Additional file 4. Deleted Genes in SY14 and yJL402. [file 12864_2021_7947_MOESM4_ESM.xlsx]

## Sheet: Chromosome Fusion ORF Deletions
ORF	Name	TPM Ethanol BY4742	Deletion Status
YAL068C	PAU8	0.623606	SY14 and yJL402 Deleted
YAL067W-A		0	SY14 and yJL402 Deleted
YBL113C		7.8018	SY14 and yJL402 Deleted
YBL112C		0	SY14 and yJL402 Deleted
YBL111C		0.0250405	SY14 and yJL402 Deleted
YBL108C-A	PAU9	#N/A	SY14 and yJL402 Deleted
YCR107W	AAD3	17.5951	SY14 and yJL402 Deleted
YCR108C		#N/A	SY14 and yJL402 Deleted
YDL248W	COS7	4.41285	SY14 and yJL402 Deleted
YDR545W	YRF1-1	0.0646056	SY14 and yJL402 Deleted
YER188C-A		12.5255	SY14 and yJL402 Deleted
YER189W		0.853664	SY14 and yJL402 Deleted
YER190C-B		0	SY14 and yJL402 Deleted
YER190W	YRF1-2	0.103245	SY14 and yJL402 Deleted
YFL068W		0	SY14 and yJL402 Deleted
YFL067W		0.0959641	SY14 and yJL402 Deleted
YFL066C		0.849485	SY14 and yJL402 Deleted
YFL065C		2.64765	SY14 and yJL402 Deleted
YFL064C		0.503315	SY14 and yJL402 Deleted
YGR296C-B		0	SY14 and yJL402 Deleted
YGR296W	YRF1-3	0.0386131	SY14 and yJL402 Deleted
YHL050C		6.45981	SY14 and yJL402 Deleted
YHL049C		0	SY14 and yJL402 Deleted
YHL048W	COS8	34.5042	SY14 and yJL402 Deleted
YHL048C-A		#N/A	SY14 and yJL402 Deleted
YHR218W		0.00451732	SY14 and yJL402 Deleted
YHR219W		0.14126	SY14 and yJL402 Deleted
YIL177C		0.0276041	SY14 and yJL402 Deleted
YIL176C	PAU14	0	SY14 and yJL402 Deleted
YJL225C		0.0679823	SY14 and yJL402 Deleted
YKL224C	PAU16	0	SY14 and yJL402 Deleted
YLL067W-A		0	SY14 and yJL402 Deleted
YLL067C		0.0231553	SY14 and yJL402 Deleted
YLL066W-B		#N/A	SY14 and yJL402 Deleted
YLL066W-A		0	SY14 and yJL402 Deleted
YLL066C		0.179535	SY14 and yJL402 Deleted
YML133C		0.231909	SY14 and yJL402 Deleted
YML132W	COS3	1.44247	SY14 and yJL402 Deleted
YMR320W		19.5649	SY14 and yJL402 Deleted
YMR321C		1.78333	SY14 and yJL402 Deleted
YMR322C	HSP34 aka SNO4	15.2473	SY14 and yJL402 Deleted
YMR323W	ERR3	19.8489	SY14 and yJL402 Deleted
YMR325W	PAU19	7.04977	SY14 and yJL402 Deleted
YNL339C	YRF1-6	0.0435153	SY14 and yJL402 Deleted
YOL166W-A		#N/A	SY14 and yJL402 Deleted
YOL165C	AAD15	7.28808	SY14 and yJL402 Deleted
YOR389W		4.58617	SY14 and yJL402 Deleted
YOR390W	FEX1	1.16948	SY14 and yJL402 Deleted
YOR391C	HSP33	7.98891	SY14 and yJL402 Deleted
YOR393W	ERR1	0	SY14 and yJL402 Deleted
YOR394C-A		#N/A	SY14 and yJL402 Deleted
YOR394W	PAU21	0	SY14 and yJL402 Deleted
YOR396W	YRF1-8	0.0572692	SY14 and yJL402 Deleted
YPR202W		0.521194	SY14 and yJL402 Deleted
YPR203W		0	SY14 and yJL402 Deleted
YPR204C-A		0	SY14 and yJL402 Deleted
YPR204W		0.610076	SY14 and yJL402 Deleted
YPR001W	CIT3	112.74	SY14 Deleted
YNL332W	THI12	111.854	SY14 Deleted
YEL073C		91.997	SY14 Deleted
YNL331C	AAD14	69.6735	SY14 Deleted
YDL244W	THI13	64.9909	SY14 Deleted
YGL258W-A		47.4039	SY14 Deleted
YNL333W	SNZ2	29.6161	SY14 Deleted
YGL262W		28.3783	SY14 Deleted
YGR295C	COS6	27.9513	SY14 Deleted
YDL243C	AAD4	19.1066	SY14 Deleted
YGL259W	YPS5	10.1174	SY14 Deleted
YNL334C	SNO2	9.45205	SY14 Deleted
YNL336W	COS1	7.68358	SY14 Deleted
YKR106W	GEX2	3.25158	SY14 Deleted
YEL077C		3.22916	SY14 Deleted
YHR216W	IMD2	2.69987	SY14 Deleted
YAR071W	PHO11	2.69316	SY14 Deleted
YNR075W	COS10	2.68746	SY14 Deleted
YHR215W	PHO12	2.4815	SY14 Deleted
YGR294W	PAU12	2.0694	SY14 Deleted
YGL261C	PAU11	1.20612	SY14 Deleted
YDR542W	PAU10	0.794834	SY14 Deleted
YBR302C	COS2	0.755984	SY14 Deleted
YAR068W		0.710678	SY14 Deleted
YJL219W	HXT9	0.650044	SY14 Deleted
YKR105C	VBA5	0.643024	SY14 Deleted
YAR050W	FLO1	0.617275	SY14 Deleted
YGR292W	MAL12	0.445866	SY14 Deleted
YFL062W	COS4	0.337423	SY14 Deleted
YLR461W	PAU4	0.192877	SY14 Deleted
YLR462W		0.176274	SY14 Deleted
YNR077C		0.150551	SY14 Deleted
YAR066W		0.113464	SY14 Deleted
YJL222W	VTH2	0.101106	SY14 Deleted
YEL077W-A		0.0866035	SY14 Deleted
YNL335W	DDI3	0.0483117	SY14 Deleted
YDL247W	MPH2	0.0473435	SY14 Deleted
YDL246C	SOR2	0.0352857	SY14 Deleted
YDL245C	HXT15	0.0265801	SY14 Deleted
YAR064W		0	SY14 Deleted
YEL076C-A		0	SY14 Deleted
YEL076C		0	SY14 Deleted
YEL075C		0	SY14 Deleted
YGL260W		0	SY14 Deleted
YJL223C	PAU1	0	SY14 Deleted
YJL221C	IMA4	0	SY14 Deleted
YLL064C	PAU18	0	SY14 Deleted
YLR464W		0	SY14 Deleted
YLR466W	YRF1-4	0	SY14 Deleted
YLR467W	YRF1-5	0	SY14 Deleted
YNR076W	PAU6	0	SY14 Deleted
YCR099C		14.1937	yJL402 Deleted
YCR100C		6.88595	yJL402 Deleted
YCR101C		6.80152	yJL402 Deleted
YCR102C		4.25703	yJL402 Deleted
YCR104W	PAU3	2.36534	yJL402 Deleted
YCR105W	ADH7	1.8147	yJL402 Deleted
YCR106W	RDS1	3.7424	yJL402 Deleted
YGL263W	COS12	8.3947	yJL402 Deleted
YJR161C	COS5	2.83265	yJL402 Deleted
YOL164W-A		#N/A	yJL402 Deleted
YOL164W	BDS1	6.4698	yJL402 Deleted
YIL173W	VTH1	0.111948	yJL402 Deleted
YIL172C	IMA3	0.00492275	yJL402 Deleted
